# Supplementary material for: Effective population size does not explain long-term variation in genome size and transposable element content in animals
Source: eLife. 2025 Jul 18;13:RP100574. doi: 10.7554/eLife.100574 (PMC12274066; doi:10.7554/eLife.100574)
Supplement: Figure 1—source data 1. [file elife-100574-fig1-data1.txt]

DATASET_SIMPLEBAR
SEPARATOR COMMA
DATASET_LABEL,dN/dS
DATA
Acipenser_ruthenus,0.098581732421758
Alosa_alosa,0.087117874396229
Coilia_nasus,0.088542904918687
Denticeps_clupeoides,0.082647586574661
Ameiurus_melas,0.131910077894169
Ictalurus_punctatus,0.138928515763646
Pangasianodon_hypophthalmus,0.129741333283488
Silurus_meridionalis,0.101943055929256
Bagarius_yarrelli,0.097954108712509
Beaufortia_kweichowensis,0.111832927273191
Triplophysa_dalaica,0.146840345093337
Triplophysa_siluroides,0.165187631917929
Myxocyprinus_asiaticus,0.11206818823166
Carassius_auratus,0.124917992766745
Oxygymnocypris_stewartii,0.13288858748379
Danio_aesculapii,0.095251616011485
Danio_kyathit,0.103250451517405
Danionella_dracula,0.086569153371866
Chanos_chanos,0.072488430937872
Amphilophus_citrinellus,0.130228029280441
Astatotilapia_calliptera,0.180887656680251
Simochromis_diagramma,0.182470741412597
Oreochromis_aureus,0.186172875757346
Oreochromis_niloticus,0.173155010263022
Aphyosemion_australe,0.114849323312058
Callopanchax_toddi,0.12599589518318
Pachypanchax_playfairii,0.105871176753742
Kryptolebias_marmoratus,0.11141083598663
Cyprinodon_tularosa,0.098750415997494
Gambusia_affinis,0.162779553099901
Xiphophorus_couchianus,0.167499098877966
Xiphophorus_maculatus,0.150858267608325
Xiphophorus_hellerii,0.165743783692361
Poeciliopsis_occidentalis,0.14577253639995
Micropoecilia_picta,0.176931733470551
Poecilia_formosa,0.142906996681119
Hirundichthys_speculiger,0.110238432614795
Oryzias_celebensis,0.151231806319536
Oryzias_woworae,0.171334969377375
Oryzias_javanicus,0.10141233696499
Neostethus_bicornis,0.091511256348282
Parambassis_ranga,0.10763200244978
Amphiprion_percula,0.109331942108527
Gouania_willdenowi,0.10065527892214
Salarias_fasciatus,0.087433836695168
Anabas_testudineus,0.115758057480262
Betta_splendens,0.109648710320116
Channa_argus,0.157973586223441
Channa_maculata,0.143458540425489
Mastacembelus_armatus,0.123115960110386
Brachirus_orientalis,0.111880005668029
Trinectes_maculatus,0.123809483896245
Colistium_nudipinnis,0.120643472210723
Pseudorhombus_dupliciocellatus,0.113863640223238
Polydactylus_sextarius,0.089296630498528
Echeneis_naucrates,0.102563708470106
Seriola_lalandi_dorsalis,0.134043680497981
Trachurus_trachurus,0.103020003963965
Istiophorus_platypterus,0.10617407115914
Xiphias_gladius,0.145516706567846
Lates_calcarifer,0.117105085277622
Toxotes_chatareus,0.129001693790642
Psettodes_erumei,0.100094629929198
Cephalopholis_sonnerati,0.115963116230419
Epinephelus_coioides,0.145428338456937
Epinephelus_lanceolatus,0.150486180713928
Plectropomus_leopardus,0.104966852808348
Cottoperca_gobio,0.174283953511847
Dissostichus_mawsoni,0.21867909696751
Trematomus_bernacchii,0.179872514112908
Trematomus_loennbergii,0.252408926478233
Gymnodraco_acuticeps,0.216467160147923
Pseudochaenichthys_georgianus,0.187766349804238
Harpagifer_antarcticus,0.199891585181395
Ophiodon_elongatus,0.159153639719764
Pseudoliparis_sp._Yap_Trench,0.151335488897163
Pungitius_pungitius,0.123670084322228
Sebastes_aleutianus,0.153389532439762
Sebastes_dallii,0.157212806271259
Sebastes_diaconus,0.157574512384963
Sebastes_mystinus,0.184357189421774
Sebastes_flavidus,0.153813163827858
Sebastes_miniatus,0.145543401179657
Sebastes_moseri,0.15746701071917
Sebastes_scythropus,0.159363774757833
Sebastes_joyneri,0.153631923069799
Sebastes_hubbsi,0.171655987014871
Sebastes_pachycephalus,0.160945894322638
Sebastes_schlegelii,0.149560812692898
Perca_flavescens,0.150166455110387
Perca_fluviatilis,0.154580067850558
Sander_lucioperca,0.147811134762708
Coreoperca_whiteheadi,0.144135598146646
Siniperca_chuatsi,0.169010697427118
Siniperca_knerii,0.180917449535296
Siniperca_scherzeri,0.15922217221758
Micropterus_salmoides,0.131457677672083
Maccullochella_peelii,0.167015582039894
Macquaria_ambigua,0.175221404790719
Macquaria_australasica,0.181381388994497
Collichthys_lucidus,0.134696694810084
Larimichthys_crocea,0.136070627182594
Nibea_albiflora,0.134384011849873
Lutjanus_erythropterus,0.110778480514079
Datnioides_undecimradiatus,0.100791181768434
Sparus_aurata,0.125349779792626
Lophius_piscatorius,0.120046541291375
Pao_palembangensis,0.125685740108423
Takifugu_bimaculatus,0.229294976058107
Takifugu_flavidus,0.148414982846887
Takifugu_rubripes,0.225297334875122
Thamnaconus_septentrionalis,0.092297850548438
Cheilinus_undulatus,0.090759275272844
Thalassoma_bifasciatum,0.090628668988458
Symphodus_melops,0.106629685469803
Callionymus_lyra,0.101311186838772
Synchiropus_splendidus,0.089624828577502
Hippocampus_abdominalis,0.121463249913548
Syngnathus_acus,0.12372026194942
Euthynnus_affinis,0.098368237086491
Thunnus_albacares,0.127440651725779
Thunnus_orientalis,0.189833499154905
Bostrychus_sinensis,0.092868488436893
Mugilogobius_chulae,0.08275146159527
Rhinogobius_similis,0.096560581164535
Periophthalmus_modestus,0.088132680970808
Siphamia_tubifer,0.110986366189648
Sphaeramia_orbicularis,0.111740133885668
Thalassophryne_amazonica,0.116180709737516
Myripristis_murdjan,0.105807590187844
Gadus_morhua,0.101823513262954
Mallotus_villosus,0.119023039741466
Plecoglossus_altivelis,0.089611637182498
Protosalanx_chinensis,0.101717847539476
Oncorhynchus_gorbuscha,0.137472500525642
Oncorhynchus_keta,0.145870350306168
Oncorhynchus_nerka,0.138618268890565
Oncorhynchus_mykiss,0.125048267059707
Oncorhynchus_kisutch,0.148180665382387
Oncorhynchus_tshawytscha,0.140815863872367
Salmo_trutta,0.140031508338047
Salvelinus_namaycush,0.146074871816792
Salvelinus_sp._IW2-2015,0.138021647000309
Arapaima_gigas,0.095024457023045
Heterotis_niloticus,0.092957534654611
Scleropages_formosus,0.093703234598953
Gymnarchus_niloticus,0.088971023804847
Lepisosteus_oculatus,0.086804573945923
Acomys_russatus,0.123597414046045
Grammomys_surdaster,0.130674815425561
Mus_minutoides,0.12750274369947
Rattus_norvegicus,0.11934638442026
Arvicola_amphibius,0.143528200741646
Microtus_agrestis,0.165811009624364
Microtus_oregoni,0.175558596622147
Microtus_fortis,0.162328679976462
Myodes_glareolus,0.154234115379685
Ondatra_zibethicus,0.153393145808537
Sigmodon_hispidus,0.136238966482758
Onychomys_torridus,0.144724023880575
Peromyscus_eremicus,0.15696478366861
Peromyscus_leucopus,0.1279314174046
Mesocricetus_auratus,0.123639337005673
Cricetomys_gambianus,0.125043293785549
Castor_canadensis,0.135827672114964
Dipodomys_spectabilis,0.118013487745499
Cavia_tschudii,0.130303779876627
Hydrochoerus_hydrochaeris,0.146381449023335
Chinchilla_lanigera,0.138260640563295
Dinomys_branickii,0.139190299997675
Erethizon_dorsatum,0.158695949484438
Hystrix_cristata,0.143016026565405
Ctenodactylus_gundi,0.121374799189759
Cynomys_gunnisoni,0.191296479385713
Urocitellus_parryii,0.171129344241862
Marmota_flaviventris,0.194521932117934
Marmota_himalayana,0.281433203348211
Marmota_monax,0.219275502509928
Xerus_inauris,0.149719842427255
Sciurus_vulgaris,0.137213411779277
Sylvilagus_bachmani,0.113397555976894
Alouatta_palliata,0.218785627570563
Ateles_geoffroyi,0.312386531865898
Ateles_hybridus,0.296297744589042
Aotus_nancymaae,0.19494673806616
Callithrix_jacchus,0.172297154302264
Saguinus_imperator,0.204649791943732
Sapajus_apella,0.179720112633741
Pithecia_pithecia,0.194592271768689
Cercopithecus_mona,0.18386680983465
Macaca_fascicularis,0.195803802068916
Macaca_mulatta,0.227341891347625
Macaca_nemestrina,0.283242533349218
Papio_anubis,0.2493587971539
Theropithecus_gelada,0.23504504960308
Pygathrix_nemaeus,0.282012886392211
Rhinopithecus_roxellana,0.21371973963923
Gorilla_gorilla_gorilla,0.217813016226421
Pan_paniscus,0.26068896451512
Pan_troglodytes,0.259516649573289
Pongo_abelii,0.201956496316074
Hylobates_moloch,0.228427344647811
Nomascus_leucogenys,0.191487982148198
Daubentonia_madagascariensis,0.158698407776361
Mirza_coquereli,0.216179414894492
Mirza_zaza,0.172641247131131
Aeorestes_cinereus,0.147258616345309
Pipistrellus_kuhlii,0.166003187470238
Pipistrellus_pipistrellus,0.168574955134155
Myotis_myotis,0.167967605153622
Miniopterus_schreibersii,0.14336001192348
Molossus_molossus,0.15331109377719
Anoura_caudifer,0.140614281927526
Artibeus_jamaicensis,0.139421847095037
Sturnira_hondurensis,0.146205654059975
Tonatia_saurophila,0.131224479781582
Desmodus_rotundus,0.150995274797765
Micronycteris_hirsuta,0.137621708874398
Mormoops_blainvillei,0.14401712011037
Noctilio_leporinus,0.145596508020552
Macroglossus_sobrinus,0.145637296242936
Pteropus_giganteus,0.194922415761344
Pteropus_pselaphon,0.223260933236765
Rousettus_aegyptiacus,0.153523437822323
Megaderma_lyra,0.138971443084528
Ceratotherium_simum_simum,0.221069376384713
Diceros_bicornis,0.223327814041806
Rhinoceros_unicornis,0.199455980116296
Tapirus_indicus,0.193866518219217
Tapirus_terrestris,0.189494821953983
Equus_caballus,0.143916951878468
Ailuropoda_melanoleuca,0.193097875037171
Ursus_arctos_horribilis,0.205807489991438
Ursus_thibetanus_thibetanus,0.188069484784932
Arctocephalus_gazella,0.378903873640017
Eumetopias_jubatus,0.228444382944754
Callorhinus_ursinus,0.215552946026651
Odobenus_rosmarus_divergens,0.198461337049555
Halichoerus_grypus,0.262553395872835
Phoca_vitulina,0.200364496211328
Mirounga_angustirostris,0.334098617767561
Mirounga_leonina,0.225440880492605
Ailurus_fulgens_styani,0.150970348985634
Enhydra_lutris_kenyoni,0.19419832039142
Lutra_lutra,0.189487243142295
Lontra_canadensis,0.176357499538067
Pteronura_brasiliensis,0.190514839035791
Mustela_nivalis,0.144158856242868
Martes_zibellina,0.152926481791222
Mellivora_capensis,0.168999171813786
Spilogale_gracilis,0.1474905190442
Canis_lupus_dingo,0.265784570959541
Canis_lupus_familiaris,0.261990990290694
Lycaon_pictus,0.23549774616469
Otocyon_megalotis_megalotis,0.190008069908546
Vulpes_vulpes,0.176727509813861
Nyctereutes_procyonoides,0.189886084385853
Crocuta_crocuta,0.206674189503788
Hyaena_hyaena,0.188050458277731
Proteles_cristata_cristata,0.186121380235882
Cryptoprocta_ferox,0.162770662051479
Helogale_parvula,0.166777742450475
Mungos_mungo,0.165021109831139
Felis_catus,0.190946099261154
Felis_chaus,0.182103711289461
Puma_yagouaroundi,0.185433688681823
Prionailurus_bengalensis,0.184382336552823
Lynx_pardinus,0.187201980713335
Panthera_leo,0.230114017585372
Panthera_tigris,0.223842709400751
Panthera_onca,0.281044392922341
Paradoxurus_hermaphroditus,0.126951877718447
Manis_pentadactyla,0.15916527147048
Aepyceros_melampus,0.187094944794186
Neotragus_moschatus,0.166411955531959
Ammotragus_lervia,0.167940074001546
Beatragus_hunteri,0.183443959877852
Cephalophus_harveyi,0.168969103861685
Connochaetes_taurinus,0.176286614464727
Oryx_dammah,0.177300901903514
Capra_hircus,0.214872185653207
Capra_sibirica,0.199775900713003
Hemitragus_hylocrius,0.227989441051799
Ovis_aries,0.186770609235852
Ovis_canadensis,0.330735754167023
Ovis_nivicola_lydekkeri,0.287232576299816
Kobus_leche_leche,0.158211885065858
Eudorcas_thomsonii,0.182346927702197
Litocranius_walleri,0.192674464751122
Bos_gaurus,0.207398201218621
Bos_taurus,0.185045368103447
Bubalus_bubalis,0.170736227051939
Axis_porcinus,0.17717259433238
Cervus_canadensis,0.23163151528638
Cervus_hanglu_yarkandensis,0.24639730899187
Cervus_elaphus,0.243565835764985
Muntiacus_muntjak,0.200520258594289
Muntiacus_reevesi,0.184423723050048
Capreolus_pygargus,0.17471825763479
Hydropotes_inermis,0.180203161058286
Odocoileus_hemionus_hemionus,0.178653047192392
Odocoileus_virginianus_texanus,0.167522626090607
Giraffa_camelopardalis_rothschildi,0.162205228494847
Antilocapra_americana,0.147383683390254
Tragulus_javanicus,0.141550783972866
Balaenoptera_musculus,0.233425233625978
Delphinapterus_leucas,0.240017396871197
Monodon_monoceros,0.274344096689785
Phocoena_phocoena,0.293191811001241
Phocoena_sinus,0.256386387171709
Globicephala_melas,0.222814606061459
Tursiops_aduncus,0.228415043515848
Lagenorhynchus_obliquidens,0.216964306222481
Orcinus_orca,0.223757637513234
Hippopotamus_amphibius,0.159795827776455
Catagonus_wagneri,0.138159240266318
Camelus_dromedarius,0.19002387620999
Camelus_ferus,0.220382558801485
Galemys_pyrenaicus,0.131924772736498
Scalopus_aquaticus,0.140509241550638
Talpa_occidentalis,0.142908871319555
Solenodon_paradoxus,0.135011902563668
Choloepus_hoffmanni,0.149671557953751
Elephas_maximus,0.152387039623037
Heterohyrax_brucei,0.126120333096256
Microgale_talazaci,0.114770203628879
Antechinus_stuartii,0.121038059590537
Sarcophilus_harrisii,0.114235946642796
Gymnobelideus_leadbeateri,0.107847576461008
Ornithorhynchus_anatinus,0.090606602347432
Acrocephalus_arundinaceus,0.158573703375093
Acrocephalus_scirpaceus_scirpaceus,0.15188624273651
Hippolais_icterina,0.149164496041963
Alaudala_cheleensis,0.151913788658723
Eremophila_alpestris_peregrina,0.149572512551453
Cisticola_juncidis,0.13049973439479
Cyanoderma_ruficeps,0.151957176650373
Pomatorhinus_ruficollis,0.158865222005268
Donacobius_atricapilla,0.150274001784141
Brachypodius_atriceps,0.142128003266333
Pycnonotus_jocosus,0.144638512186791
Sinosuthora_webbiana,0.134468004521059
Sterrhoptilus_dennistouni,0.137845024429341
Locustella_ochotensis,0.142950184759122
Cettia_cetti,0.145625155762856
Phylloscopus_trochilus_acredula,0.147457835502217
Erythrocercus_mccallii,0.157847555672079
Hylia_prasina,0.15742321184076
Nicator_chloris,0.160856692530053
Agelaius_phoeniceus,0.159361618904706
Quiscalus_mexicanus,0.182853220556154
Setophaga_kirtlandii,0.143428158697774
Diglossa_brunneiventris,0.154276666233325
Passerina_amoena,0.168076393159076
Pheucticus_melanocephalus,0.161350162571764
Melospiza_melodia,0.150698498954067
Zonotrichia_albicollis,0.163937788758126
Fringilla_coelebs_coelebs,0.150350454895682
Hemignathus_wilsoni,0.171706588798091
Loxia_curvirostra,0.178607567591305
Loxia_leucoptera,0.204326976387119
Montifringilla_adamsi,0.174059557075413
Pyrgilauda_ruficollis,0.177081600708729
Onychostruthus_taczanowskii,0.175832232985913
Passer_domesticus,0.165200485046643
Passer_montanus,0.162322791191956
Urocynchramus_pylzowi,0.159645474901804
Peucedramus_taeniatus,0.154094189477442
Ploceus_nigricollis,0.160032657844208
Dicaeum_eximium,0.160465412708354
Certhia_americana,0.172691676657552
Certhia_brachydactyla,0.156557796168577
Polioptila_caerulea,0.147398425727759
Thryothorus_ludovicianus,0.141392938367437
Sitta_europaea,0.151779401594942
Cyanistes_caeruleus,0.149523329256599
Chloebia_gouldiae,0.181385088661877
Taeniopygia_guttata,0.167197705996135
Vidua_chalybeata,0.170548309168701
Irena_cyanogastra,0.148739269948011
Leptocoma_aspasia,0.15955189254215
Promerops_cafer,0.159604686947336
Anthoscopus_minutus,0.152038539896919
Bombycilla_garrulus,0.16267275569154
Phainopepla_nitens,0.167075576610839
Catharus_fuscescens,0.147774371542419
Sialia_sialis,0.146406190326186
Cercotrichas_coryphoeus,0.174462029401209
Copsychus_sechellarum,0.165159432422287
Erithacus_rubecula,0.154068580228738
Saxicola_maurus_maurus,0.158457117828628
Lamprotornis_superbus,0.157409872119849
Leucopsar_rothschildi,0.181218009410931
Sturnus_vulgaris,0.165402042573599
Toxostoma_redivivum,0.15057727263759
Drymodes_brunneopygia,0.152519578785628
Eopsaltria_australis,0.140852828284384
Melanocharis_versteri,0.146295577149901
Callaeas_wilsoni,0.147858570139247
Notiomystis_cincta,0.133981879628002
Cnemophilus_loriae,0.146784334182296
Aleadryas_rufinucha,0.150113935690481
Oreocharis_arfaki,0.148729791770667
Myiagra_hebetior,0.139216377715828
Rhipidura_dahli,0.137850932925999
Oriolus_oriolus,0.159628022213103
Daphoenositta_chrysoptera,0.15234137388643
Edolisoma_coerulescens,0.162898183522383
Eulacestoma_nigropectus,0.161844055950565
Pachycephala_philippinensis,0.149559041024992
Mohoua_ochrocephala,0.120475388683672
Aphelocoma_coerulescens,0.15277540155184
Coloeus_monedula,0.227347930399009
Corvus_cornix_cornix,0.176306865845714
Corvus_hawaiiensis,0.179178796725636
Corvus_macrorhynchos,0.195130854150758
Dicrurus_megarhynchus,0.163468548686564
Struthidea_cinerea,0.158947550271294
Chaetorhynchus_papuensis,0.149546876487103
Lanius_collurio,0.17129298839422
Lanius_ludovicianus,0.183147584482268
Cicinnurus_regius,0.161533142083
Diphyllodes_magnificus,0.192334261540057
Paradisaea_raggiana,0.172597748025514
Paradisaea_rubra,0.175307861038755
Parotia_lawesii,0.171125059540293
Ifrita_kowaldi,0.15371928246365
Falcunculus_frontatus,0.1405605036657
Gymnorhina_tibicen,0.161256480306436
Rhagologus_leucostigma,0.161108361058543
Machaerirhynchus_nigripectus,0.154100006532087
Platysteira_castanea,0.155670836524902
Vireo_altiloquus,0.136847117171552
Ptilorrhoa_leucosticta,0.158603614693237
Orthonyx_spaldingii,0.133782325270543
Dasyornis_broadbenti,0.140029725107839
Grantiella_picta,0.161997017963161
Lichenostomus_cassidix,0.141343270140218
Origma_solitaria,0.142740128115235
Pardalotus_punctatus,0.150467633662545
Malurus_cyaneus_samueli,0.143595060812859
Malurus_elegans,0.146670862201958
Climacteris_rufus,0.133016398690226
Ptilonorhynchus_violaceus,0.125756027841746
Atrichornis_clamosus,0.140095855783555
Menura_novaehollandiae,0.146644969140276
Campylorhamphus_procurvoides,0.13492318508794
Xiphorhynchus_elegans,0.139619740822255
Sclerurus_mexicanus,0.1410959642682
Scytalopus_superciliaris,0.127157414780542
Grallaria_varia,0.141434545303431
Formicarius_rufipectus,0.135276920079838
Sakesphorus_luctuosus,0.131074444250129
Corapipo_altera,0.13329030910695
Neopelma_chrysocephalum,0.093175643283913
Pipra_filicauda,0.164436907896387
Lepidothrix_coronata,0.153855555081251
Manacus_vitellinus,0.167915212268827
Piprites_chloris,0.138375238982143
Onychorhynchus_coronatus,0.136043342744268
Pachyramphus_minor,0.135068288509475
Mionectes_macconnelli,0.142874064105148
Tyrannus_savana,0.124536425967615
Tachuris_rubrigastra,0.145332804493798
Oxyruncus_cristatus,0.14357046306673
Sapayoa_aenigma,0.128526781513425
Smithornis_capensis,0.146231719594366
Serilophus_lunatus,0.12864090102809
Urocolius_indicus,0.130589478441217
Bucco_capensis,0.14760617234878
Galbula_dea,0.132947236023736
Colaptes_auratus,0.146096156198792
Melanerpes_aurifrons,0.132371829123546
Indicator_maculatus,0.147411359012144
Tricholaema_leucomelas,0.134313664451797
Alopecoenas_beccarii,0.13721533308494
Caloenas_nicobarica,0.142285913546413
Columba_janthina_nitens,0.14374701728896
Streptopelia_turtur,0.144793463705791
Trogon_melanurus,0.123354221480957
Calypte_anna,0.131680320128111
Hemiprocne_comata,0.134338653498766
Centropus_unirufus,0.126752575817952
Crotophaga_sulcirostris,0.146782167603089
Oceanodroma_tethys,0.161804886340698
Amazona_guildingii,0.156423372576842
Myiopsitta_monachus,0.163030085989026
Ara_ararauna,0.416938582564106
Ara_glaucogularis,0.22704588986734
Aratinga_weddellii,0.161348487370465
Eupsittula_pertinax,0.168222474512746
Guaruba_guarouba,0.202452966928065
Pyrrhura_cruentata,0.218087167864329
Pyrrhura_frontalis,0.180138314037639
Pyrrhura_molinae,0.205798273486521
Pyrrhura_perlata,0.220938018898826
Psittacus_erithacus,0.199691892677285
Psittacus_timneh,0.209758820820979
Rhinopomastus_cyanomelas,0.117115410040575
Caprimulgus_europaeus,0.129903404039516
Podargus_strigoides,0.152883208981441
Corythaixoides_concolor,0.141959356731208
Bubo_blakistoni,0.190675828567329
Bubo_scandiacus,0.161900997004339
Bubo_bubo,0.167936277921444
Ciccaba_nigrolineata,0.157022662474487
Otus_sunia,0.147335712135062
Strix_occidentalis_caurina,0.148191013183574
Glaucidium_brasilianum,0.155588046215942
Aramus_guarauna,0.142427891669979
Grus_nigricollis,0.144427125452665
Heliornis_fulica,0.132012582231513
Calonectris_borealis,0.153790504505139
Pelecanoides_urinatrix,0.162286896818535
Phalacrocorax_auritus,0.165486265582906
Phalacrocorax_harrisi,0.197395691291554
Phalacrocorax_pelagicus,0.17014495868305
Aegotheles_bennettii,0.123166981989838
Ardeotis_kori,0.144953297896116
Lophotis_ruficrista,0.148499147067228
Chionis_minor,0.13254011144894
Ibidorhyncha_struthersii,0.141157657364691
Larus_smithsonianus,0.202607442211803
Rissa_tridactyla,0.179632683970792
Rynchops_niger,0.144580149419153
Stercorarius_parasiticus,0.14793977438754
Rhinoptilus_africanus,0.131314376261954
Nycticryphes_semicollaris,0.136575525463158
Rostratula_benghalensis,0.138175108713299
Thinocorus_orbignyianus,0.119728250094897
Scolopax_mira,0.121413696081611
Mesembrinibis_cayennensis,0.135329391865095
Aptenodytes_patagonicus,0.173442197139827
Eudyptes_chrysocome,0.189319000522994
Eudyptes_filholi,0.1929673415366
Eudyptes_pachyrhynchus,0.094531828402437
Eudyptes_robustus,0.239289242886394
Eudyptes_sclateri,0.243163774396549
Eudyptes_chrysolophus,0.227199756746789
Megadyptes_antipodes_antipodes,0.206734899666568
Spheniscus_demersus,0.238733839197596
Spheniscus_magellanicus,0.199043391615387
Eudyptula_albosignata,0.243228602200558
Eudyptula_minor,0.234516722508625
Eudyptula_novaehollandiae,0.215649977331431
Pygoscelis_antarcticus,0.186752677163502
Pygoscelis_papua,0.186714045422844
Butorides_virescens,0.141352415345403
Cochlearius_cochlearius,0.148070103699263
Psophia_crepitans,0.130389204479305
Aquila_chrysaetos_chrysaetos,0.16372926109617
Haliaeetus_leucocephalus,0.174609223008562
Haliaeetus_pelagicus,0.1887553725079
Nisaetus_nipalensis,0.175348508661819
Spizaetus_tyrannus,0.186016316161267
Buteo_japonicus,0.153268994015524
Chunga_burmeisteri,0.151640646998218
Baryphthengus_martii,0.116755817000242
Halcyon_senegalensis,0.130909864169831
Eurystomus_gularis,0.12791203024828
Falco_tinnunculus,0.151833474838658
Herpetotheres_cachinnans,0.150687106678135
Rhynochetos_jubatus,0.123307690096283
Anseranas_semipalmata,0.146075038110733
Anser_brachyrhynchus,0.168771177105691
Branta_canadensis,0.144414020791997
Asarcornis_scutulata,0.14344825926905
Cairina_moschata,0.143144561307106
Aythya_fuligula,0.117130530228679
Callipepla_squamata,0.139817437419186
Colinus_virginianus,0.144576076377375
Odontophorus_gujanensis,0.150277048171975
Coturnix_japonica,0.12312387694356
Lagopus_leucura,0.145428043827421
Lagopus_muta_japonica,0.147515924781599
Syrmaticus_mikado,0.136620779391332
Pavo_muticus,0.115534140540471
Penelope_pileata,0.125176537819527
Apteryx_haastii,0.186817753815054
Apteryx_owenii,0.195759381646372
Apteryx_rowi,0.172592796104366
Casuarius_casuarius,0.15985960390219
Dromaius_novaehollandiae,0.162227062123593
Rhea_americana,0.185573013993346
Rhea_pennata,0.176408566735366
Crypturellus_cinnamomeus,0.152368935508305
Crypturellus_undulatus,0.148804940276453
Crypturellus_soui,0.118841760306733
Eudromia_elegans,0.131965227255342
Nothoprocta_perdicaria,0.118032178524446
Nautilus_pompilius,0.064050869163582
Octopus_sinensis,0.055696498527533
Sepia_pharaonis,0.05601788212397
Archivesica_marissinica,0.052859783417425
Cyclina_sinensis,0.049692891850164
Mercenaria_mercenaria,0.048578105463699
Lutraria_rhynchaena,0.047081021152788
Sinonovacula_constricta,0.063270578309627
Megalonaias_nervosa,0.084654038016673
Potamilus_streckersoni,0.069295974404537
Argopecten_irradians_irradians,0.043619617942258
Pecten_maximus,0.053954544558468
Mizuhopecten_yessoensis,0.06176015648534
Crassostrea_gigas,0.057116124367307
Crassostrea_virginica,0.051212089037365
Mytilus_coruscus,0.060899761977798
Mytilus_edulis,0.076532405275276
Mytilus_galloprovincialis,0.066646994658491
Perna_viridis,0.051963946188121
Chrysomallon_squamiferum,0.061956058126522
Haliotis_rubra,0.069869059394302
Haliotis_rufescens,0.069283945670165
Batillaria_attramentaria,0.059594114633076
Marisa_cornuarietis,0.084202163880314
Pomacea_canaliculata,0.084363319376486
Achatina_immaculata,0.056546778804903
Candidula_unifasciata,0.061036981303458
Cepaea_nemoralis,0.061607779423951
Actias_luna,0.145868139557497
Antheraea_mylitta,0.040229755872624
Bombyx_mori,0.046404979590309
Hyles_vespertilio,0.04358915723503
Manduca_sexta,0.041930526557126
Dendrolimus_punctatus,0.042863189957901
Arctia_plantaginis,0.041361903446067
Spodoptera_exigua,0.035764247648665
Spodoptera_frugiperda,0.03916078535784
Cnaphalocrocis_medinalis,0.050637307917843
Galleria_mellonella,0.040259258315498
Plodia_interpunctella,0.049473271303139
Bicyclus_anynana,0.048431202460133
Lasiommata_megera,0.04399895427866
Erebia_aethiops,0.063254926934261
Erebia_ligea,0.073830065185274
Maniola_hyperantus,0.051473637059577
Melanargia_galathea,0.055410107544412
Elymnias_hypermnestra,0.034226534526275
Boloria_selene,0.061710776476735
Fabriciana_adippe,0.055455309018917
Heliconius_sara,0.03844809049602
Limenitis_camilla,0.038236958970917
Hypolimnas_misippus,0.037235017773662
Mellicta_athalia,0.041810102880588
Nymphalis_io,0.059528859144177
Nymphalis_urticae,0.056214211823969
Nymphalis_polychloros,0.053661791373459
Vanessa_atalanta,0.046675196740012
Vanessa_tameamea,0.072035842131114
Vanessa_cardui,0.034657462997625
Danaus_chrysippus,0.031221069207368
Danaus_plexippus,0.03932621172236
Delias_pasithoe,0.043890990187622
Pieris_rapae,0.038895385508937
Epargyreus_clarus_clarus,0.050136427399394
Hyposmocoma_kahamanoa,0.045170667014056
Plutella_xylostella,0.056859647415403
Eumeta_japonica,0.044432499347819
Hydropsyche_tenuis,0.043381466694338
Plectrocnemia_conspersa,0.043848429734052
Stenopsyche_tienmushanensis,0.041659563723281
Aedes_aegypti,0.056206202651215
Aedes_albopictus,0.055052851456066
Anopheles_albimanus,0.061488123721052
Anopheles_atroparvus,0.051670901182491
Anopheles_coluzzii,0.059134767727985
Anopheles_gambiae,0.063088020669441
Anopheles_epiroticus,0.034768351091622
Anopheles_funestus,0.032299579122947
Anopheles_stephensi,0.044734668834772
Culicoides_sonorensis,0.054604017129734
Bactrocera_oleae,0.042658900052891
Drosophila_albomicans,0.03994630826054
Drosophila_innubila,0.037668037594666
Drosophila_hydei,0.038701924522515
Drosophila_novamexicana,0.042583353179418
Drosophila_virilis,0.041463181287443
Drosophila_lacertosa,0.052093172243652
Drosophila_micromelanica,0.05534740547304
Drosophila_nigromelanica,0.051439400535652
Drosophila_ananassae,0.038506350928132
Drosophila_bipectinata,0.037912734783475
Drosophila_asahinai,0.038301532296469
Drosophila_lacteicornis,0.036734836095049
Drosophila_rufa,0.045082470813318
Drosophila_tani,0.039853068107386
Drosophila_triauraria,0.043651511725127
Drosophila_pectinifera,0.034692890188173
Drosophila_birchii,0.04081912776999
Drosophila_mayri,0.038839204411832
Drosophila_truncata,0.033105034316502
Drosophila_bunnanda,0.040780219658637
Drosophila_serrata,0.035189275624428
Drosophila_jambulina,0.036520786537278
Drosophila_seguyi,0.047752092016104
Drosophila_vulcana,0.049949853457948
Drosophila_bocki,0.037758011677257
Drosophila_kikkawai,0.030470317423323
Drosophila_kanapiae,0.057412045770698
Drosophila_biarmipes,0.048102328168119
Drosophila_suzukii,0.040543193491232
Drosophila_takahashii,0.045868512179358
Drosophila_erecta,0.062538743011101
Drosophila_orena,0.080322438581783
Drosophila_mauritiana,0.047413063168764
Drosophila_sechellia,0.0654931572144
Drosophila_simulans,0.047703226024646
Drosophila_melanogaster,0.047954248725159
Drosophila_eugracilis,0.02977118784767
Drosophila_ficusphila,0.034290402001891
Drosophila_elegans,0.047623575895708
Drosophila_azteca,0.056648806914665
Drosophila_persimilis,0.053442513383031
Drosophila_pseudoobscura,0.056591351715184
Drosophila_bifasciata,0.06443575911658
Drosophila_obscura,0.065760065459858
Drosophila_guanche,0.051184540696013
Scaptodrosophila_lebanonensis,0.048252971869985
Lucilia_cuprina,0.031819923060612
Sarcophaga_peregrina,0.031612352681605
Hermetia_illucens,0.043489830875275
Proctacanthus_coquilletti,0.041088029010802
Contarinia_nasturtii,0.045872817264145
Sitodiplosis_mosellana,0.046458571255589
Ctenocephalides_felis,0.053949061865078
Aethina_tumida,0.044950026962582
Anoplophora_glabripennis,0.040448242570784
Callosobruchus_maculatus,0.041643823960555
Ophraella_communa,0.042478139369727
Listronotus_bonariensis,0.040172159235114
Sitophilus_oryzae,0.042951086100203
Cryptolaemus_montrouzieri,0.043073759057996
Harmonia_axyridis,0.044037639720357
Propylea_japonica,0.041035023586044
Hycleus_cichorii,0.053745344839553
Hycleus_phaleratus,0.059273283178645
Marronus_borbonicus,0.081483951917231
Oryctes_borbonicus,0.065788048224032
Trypoxylus_dichotomus,0.042539236009098
Protaetia_brevitarsis,0.039312794545412
Nicrophorus_vespilloides,0.047988823959784
Photinus_pyralis,0.045271711730361
Andricus_quercuslanigera,0.043049568441948
Leptopilina_boulardi,0.048595309411293
Nasonia_vitripennis,0.043994963620045
Trichogramma_brassicae,0.062636896296679
Trichogramma_pretiosum,0.055861039500502
Aphidius_gifuensis,0.047602181372848
Chelonus_insularis,0.047692453536819
Campoletis_sonorensis,0.040054815509545
Apis_cerana_cerana,0.082042220856965
Apis_mellifera,0.101129713623875
Apis_mellifera_mellifera,0.10759267604389
Bombus_bifarius,0.095849373574104
Bombus_vancouverensis_nearcticus,0.114447297665053
Bombus_impatiens,0.118046425702541
Bombus_picipes,0.099896600269644
Bombus_ignitus,0.127692905033986
Bombus_terrestris,0.115542966406799
Bombus_polaris,0.128439598773062
Bombus_breviceps,0.091081699481171
Bombus_pyrosoma,0.096346998441167
Bombus_cullumanus,0.130511717189753
Bombus_sibiricus,0.101720017113047
Bombus_consobrinus,0.097309457442468
Bombus_difficillimus,0.104288077770509
Bombus_haemorrhoidalis,0.089840001038008
Bombus_opulentus,0.127607275948575
Bombus_skorikovi,0.124948317395907
Bombus_turneri,0.129745924592341
Bombus_soroeensis,0.112096350944501
Bombus_confusus,0.103262429496657
Bombus_superbus,0.10842958474424
Bombus_waltoni,0.139648903818312
Frieseomelitta_varia,0.065022816186023
Megachile_rotundata,0.059369457425288
Osmia_bicornis_bicornis,0.078070680570215
Osmia_lignaria,0.084836277662353
Cyphomyrmex_costatus,0.076743821293857
Trachymyrmex_zeteki,0.063964011977272
Vespa_mandarinia,0.070457281269851
Vespula_germanica,0.072690540547235
Vespula_pensylvanica,0.071390092613054
Orussus_abietinus,0.044308543554376
Neodiprion_lecontei,0.043153158811374
Aphis_glycines,0.051672116187212
Melanaphis_sacchari,0.055370143250825
Myzus_persicae,0.047831920398154
Sitobion_miscanthi,0.057262931918323
Pentalonia_nigronervosa,0.064013777889643
Eriosoma_lanigerum,0.058919761119206
Cinara_cedri,0.062106864722392
Phenacoccus_solenopsis,0.057643076231711
Bemisia_tabaci,0.043135846028802
Trialeurodes_vaporariorum,0.040608332439464
Apolygus_lucorum,0.046708133604507
Cimex_lectularius,0.043450999548083
Orius_insidiosus,0.03943691150614
Triatoma_infestans,0.041356157458886
Euschistus_heros,0.04568797844608
Laodelphax_striatellus,0.053608774281639
Thrips_palmi,0.063833841320912
Blattella_germanica,0.04227966078335
Cryptotermes_secundus,0.050312541961087
Periplaneta_americana,0.045086896119674
Ephemera_danica,0.063094078479586
Ladona_fulva,0.048152132152266
Rhinocypha_anisoptera,0.13371171698268
