# Supplementary material for: Effective population size does not explain long-term variation in genome size and transposable element content in animals
Source: eLife. 2025 Jul 18;13:RP100574. doi: 10.7554/eLife.100574 (PMC12274066; doi:10.7554/eLife.100574)
Supplement: Figure 1—source data 2. [file elife-100574-fig1-data2.txt]

DATASET_SIMPLEBAR
SEPARATOR COMMA
DATASET_LABEL,Genome size
DATA
Acipenser_ruthenus,1819080000
Alosa_alosa,1040171506.31597
Coilia_nasus,988808384.468383
Denticeps_clupeoides,692590625.072145
Ameiurus_melas,1075800000
Ictalurus_punctatus,1026900000
Pangasianodon_hypophthalmus,924435667.26418
Silurus_meridionalis,904593859.599561
Bagarius_yarrelli,696692420.797798
Beaufortia_kweichowensis,548740786.781345
Triplophysa_dalaica,741615690.507837
Triplophysa_siluroides,1075800000
Myxocyprinus_asiaticus,2689500000
Carassius_auratus,2209393072.89259
Oxygymnocypris_stewartii,2243995620.56499
Danio_aesculapii,1677878640.23787
Danio_kyathit,2073608293.23692
Danionella_dracula,810948989.738345
Chanos_chanos,800928296.866919
Amphilophus_citrinellus,1169233126.54549
Astatotilapia_calliptera,1071456373.44014
Simochromis_diagramma,1033188104.80252
Oreochromis_aureus,1183380000
Oreochromis_niloticus,1223032861.73122
Aphyosemion_australe,1056815453.38305
Callopanchax_toddi,1038705370.67315
Pachypanchax_playfairii,713940000
Kryptolebias_marmoratus,829645267.695397
Cyprinodon_tularosa,1321312249.10879
Gambusia_affinis,919320000
Xiphophorus_couchianus,733500000
Xiphophorus_maculatus,968220000
Xiphophorus_hellerii,9.78e+08
Poeciliopsis_occidentalis,665040000
Micropoecilia_picta,898221078.942117
Poecilia_formosa,948660000
Hirundichthys_speculiger,1268256972.73687
Oryzias_celebensis,831300000
Oryzias_woworae,852454599.839699
Oryzias_javanicus,850860000
Neostethus_bicornis,947997238.204144
Parambassis_ranga,672755802.204546
Amphiprion_percula,938880000
Gouania_willdenowi,1140111325.54764
Salarias_fasciatus,811740000
Anabas_testudineus,678357832.115119
Betta_splendens,616140000
Channa_argus,860640000
Channa_maculata,754808306.669554
Mastacembelus_armatus,722284328.565796
Brachirus_orientalis,768282431.573984
Trinectes_maculatus,550711892.627472
Colistium_nudipinnis,523286798.193745
Pseudorhombus_dupliciocellatus,484020198.605938
Polydactylus_sextarius,689208135.14494
Echeneis_naucrates,665040000
Seriola_lalandi_dorsalis,892405765.210552
Trachurus_trachurus,998495121.497931
Istiophorus_platypterus,749148436.442778
Xiphias_gladius,645480000
Lates_calcarifer,684600000
Toxotes_chatareus,754694673.910403
Psettodes_erumei,694380000
Cephalopholis_sonnerati,1269084052.10155
Epinephelus_coioides,1244670460.58876
Epinephelus_lanceolatus,1321958200.61976
Plectropomus_leopardus,1017120000
Cottoperca_gobio,743392664.747155
Dissostichus_mawsoni,997560000
Trematomus_bernacchii,1163820000
Trematomus_loennbergii,1470958983.58545
Gymnodraco_acuticeps,1212390389.99933
Pseudochaenichthys_georgianus,1247747732.67798
Harpagifer_antarcticus,1145356208.54101
Ophiodon_elongatus,787570201.169068
Pseudoliparis_sp._Yap_Trench,1023279396.2249
Pungitius_pungitius,570566942.479616
Sebastes_aleutianus,1082445078.57083
Sebastes_dallii,1033628696.50326
Sebastes_diaconus,1006123834.25938
Sebastes_mystinus,972243579.472415
Sebastes_flavidus,978576942.200667
Sebastes_miniatus,1035508124.92172
Sebastes_moseri,965548479.05671
Sebastes_scythropus,943712115.460663
Sebastes_joyneri,950392463.200768
Sebastes_hubbsi,966885811.701971
Sebastes_pachycephalus,963275999.371095
Sebastes_schlegelii,1032216460.35199
Perca_flavescens,899760000
Perca_fluviatilis,1193160000
Sander_lucioperca,1114920000
Coreoperca_whiteheadi,868128578.759113
Siniperca_chuatsi,880200000
Siniperca_knerii,881578936.472572
Siniperca_scherzeri,896827088.470115
Micropterus_salmoides,997560000
Maccullochella_peelii,772258064.025227
Macquaria_ambigua,806375102.341887
Macquaria_australasica,823981506.267369
Collichthys_lucidus,1068030970.15942
Larimichthys_crocea,802151465.419483
Nibea_albiflora,765404700.042863
Lutjanus_erythropterus,1179708128.96368
Datnioides_undecimradiatus,726015581.475193
Sparus_aurata,929100000
Lophius_piscatorius,910383982.795623
Pao_palembangensis,436756570.44208
Takifugu_bimaculatus,495178751.342839
Takifugu_flavidus,449156180.364358
Takifugu_rubripes,470748210.410985
Thamnaconus_septentrionalis,579899094.854183
Cheilinus_undulatus,1426114333.08526
Thalassoma_bifasciatum,1332239171.88829
Symphodus_melops,749658908.79255
Callionymus_lyra,694151361.082305
Synchiropus_splendidus,590328168.994343
Hippocampus_abdominalis,567240000
Syngnathus_acus,398376188.005675
Euthynnus_affinis,923551605.705135
Thunnus_albacares,880200000
Thunnus_orientalis,957868366.12894
Bostrychus_sinensis,1053072765.30431
Mugilogobius_chulae,1220225568.80987
Rhinogobius_similis,1083138804.10848
Periophthalmus_modestus,1039955776.42415
Siphamia_tubifer,1459244888.34258
Sphaeramia_orbicularis,1630890170.23104
Thalassophryne_amazonica,2967006722.51088
Myripristis_murdjan,1016760615.03379
Gadus_morhua,909540000
Mallotus_villosus,599952051.322996
Plecoglossus_altivelis,549393241.379198
Protosalanx_chinensis,570681250.601224
Oncorhynchus_gorbuscha,2513460000
Oncorhynchus_keta,2435220000
Oncorhynchus_nerka,2801970000
Oncorhynchus_mykiss,2630820000
Oncorhynchus_kisutch,2542800000
Oncorhynchus_tshawytscha,2396100000
Salmo_trutta,2876579935.39044
Salvelinus_namaycush,2973120000
Salvelinus_sp._IW2-2015,2631698060.64336
Arapaima_gigas,792180000
Heterotis_niloticus,817763392.084791
Scleropages_formosus,955407131.108975
Gymnarchus_niloticus,797337640.381207
Lepisosteus_oculatus,1359420000
Acomys_russatus,2791423868.11348
Grammomys_surdaster,2925942893.86169
Mus_minutoides,3436241895.76226
Rattus_norvegicus,2982900000
Arvicola_amphibius,2786877895.69857
Microtus_agrestis,3344760000
Microtus_oregoni,2885100000
Microtus_fortis,2655816075.7829
Myodes_glareolus,2906045202.9796
Ondatra_zibethicus,2718840000
Sigmodon_hispidus,3872880000
Onychomys_torridus,2993393741.27694
Peromyscus_eremicus,3290101695.20467
Peromyscus_leucopus,3001607499.4749
Mesocricetus_auratus,3354540000
Cricetomys_gambianus,2907856498.46118
Castor_canadensis,3053803732.95685
Dipodomys_spectabilis,3448926405.76346
Cavia_tschudii,4449900000
Hydrochoerus_hydrochaeris,3315577516.88072
Chinchilla_lanigera,2899562574.25548
Dinomys_branickii,3259870560.53802
Erethizon_dorsatum,2954848042.69854
Hystrix_cristata,2996447684.31355
Ctenodactylus_gundi,2816779563.62612
Cynomys_gunnisoni,3242693488.64135
Urocitellus_parryii,3056464899.47053
Marmota_flaviventris,3130113906.40738
Marmota_himalayana,2997399895.75405
Marmota_monax,3318473446.88836
Xerus_inauris,3154396234.32785
Sciurus_vulgaris,3489885728.72928
Sylvilagus_bachmani,3257232276.46629
Alouatta_palliata,3550140000
Ateles_geoffroyi,3119820000
Ateles_hybridus,3205055994.01434
Aotus_nancymaae,3469403696.82097
Callithrix_jacchus,3354540000
Saguinus_imperator,4234370374.55144
Sapajus_apella,3309055064.76787
Pithecia_pithecia,3556399197.26122
Cercopithecus_mona,3519172197.13385
Macaca_fascicularis,3374100000
Macaca_mulatta,3511020000
Macaca_nemestrina,3481680000
Papio_anubis,3479251335.93001
Theropithecus_gelada,3503227334.93231
Pygathrix_nemaeus,3899632836.93948
Rhinopithecus_roxellana,3683380126.21889
Gorilla_gorilla_gorilla,3691120346.4053
Pan_paniscus,3883149627.34741
Pan_troglodytes,3383880000
Pongo_abelii,3715544746.13804
Hylobates_moloch,3168720000
Nomascus_leucogenys,3447978569.65501
Daubentonia_madagascariensis,3029732074.55109
Mirza_coquereli,2839042583.21802
Mirza_zaza,2861407789.50679
Aeorestes_cinereus,2606895198.92491
Pipistrellus_kuhlii,1995120000
Pipistrellus_pipistrellus,2140167432.24725
Myotis_myotis,2122260000
Miniopterus_schreibersii,1887540000
Molossus_molossus,2356980000
Anoura_caudifer,2676524182.24776
Artibeus_jamaicensis,2591700000
Sturnira_hondurensis,2543429164.29107
Tonatia_saurophila,2554641162.6469
Desmodus_rotundus,2337420000
Micronycteris_hirsuta,2190720000
Mormoops_blainvillei,2561737726.1023
Noctilio_leporinus,2317860000
Macroglossus_sobrinus,2102700000
Pteropus_giganteus,2132040000
Pteropus_pselaphon,2345658105.45392
Rousettus_aegyptiacus,2063580000
Megaderma_lyra,3178033974.77585
Ceratotherium_simum_simum,2988519439.83029
Diceros_bicornis,3266520000
Rhinoceros_unicornis,3059929732.78371
Tapirus_indicus,2689500000
Tapirus_terrestris,3696840000
Equus_caballus,3080700000
Ailuropoda_melanoleuca,2963962241.81062
Ursus_arctos_horribilis,2824247841.4943
Ursus_thibetanus_thibetanus,2878662670.90456
Arctocephalus_gazella,2806024526.64348
Eumetopias_jubatus,2932718506.43865
Callorhinus_ursinus,3282025781.14683
Odobenus_rosmarus_divergens,2910795887.67981
Halichoerus_grypus,2835868558.80009
Phoca_vitulina,2866553535.82729
Mirounga_angustirostris,2919473363.29618
Mirounga_leonina,2931577337.5392
Ailurus_fulgens_styani,2841551698.77344
Enhydra_lutris_kenyoni,2977516945.44428
Lutra_lutra,2957161922.82895
Lontra_canadensis,2917571434.89911
Pteronura_brasiliensis,3155433370.78177
Mustela_nivalis,3033074624.89818
Martes_zibellina,2935639930.77386
Mellivora_capensis,3747159896.97203
Spilogale_gracilis,2987249603.4899
Canis_lupus_dingo,2908446427.56708
Canis_lupus_familiaris,2906811614.70423
Lycaon_pictus,2669940000
Otocyon_megalotis_megalotis,2879943852.85009
Vulpes_vulpes,2787300000
Nyctereutes_procyonoides,2894977733.39982
Crocuta_crocuta,2848133678.39831
Hyaena_hyaena,2880033038.2145
Proteles_cristata_cristata,2897259156.19152
Cryptoprocta_ferox,2981837410.946
Helogale_parvula,2901502025.20968
Mungos_mungo,2968965946.57701
Felis_catus,2845980000
Felis_chaus,2944871641.74307
Puma_yagouaroundi,2999137176.10962
Prionailurus_bengalensis,2953845485.28653
Lynx_pardinus,2926601204.02148
Panthera_leo,2885100000
Panthera_tigris,2650380000
Panthera_onca,3037134923.35288
Paradoxurus_hermaphroditus,3004086572.29395
Manis_pentadactyla,2910203184.50447
Aepyceros_melampus,4586820000
Neotragus_moschatus,3244337261.55485
Ammotragus_lervia,3214208843.7083
Beatragus_hunteri,3270390820.7131
Cephalophus_harveyi,3414888453.84287
Connochaetes_taurinus,3205985710.31752
Oryx_dammah,3282405639.84988
Capra_hircus,3168720000
Capra_sibirica,3313690987.47386
Hemitragus_hylocrius,3291918587.23822
Ovis_aries,3227400000
Ovis_canadensis,3471792889.54791
Ovis_nivicola_lydekkeri,3175648431.18476
Kobus_leche_leche,3359950705.08014
Eudorcas_thomsonii,3520948165.59145
Litocranius_walleri,3579480000
Bos_gaurus,3294710866.05335
Bos_taurus,3618600000
Bubalus_bubalis,3220192480.03408
Axis_porcinus,3244861992.76682
Cervus_canadensis,3063857243.84443
Cervus_hanglu_yarkandensis,3145556163.38454
Cervus_elaphus,3499563480.29131
Muntiacus_muntjak,3364320000
Muntiacus_reevesi,2787300000
Capreolus_pygargus,3162159839.2419
Hydropotes_inermis,3068170142.38185
Odocoileus_hemionus_hemionus,2842474309.24691
Odocoileus_virginianus_texanus,2887019611.99497
Giraffa_camelopardalis_rothschildi,2960818992.37689
Antilocapra_americana,3042616272.77028
Tragulus_javanicus,3140522357.78607
Balaenoptera_musculus,2880197308.63398
Delphinapterus_leucas,3217620000
Monodon_monoceros,2856845303.39052
Phocoena_phocoena,3274935610.63856
Phocoena_sinus,2876149020.25393
Globicephala_melas,2830576370.17658
Tursiops_aduncus,3036400979.8599
Lagenorhynchus_obliquidens,2831297953.81041
Orcinus_orca,2877838299.04135
Hippopotamus_amphibius,3314250616.04373
Catagonus_wagneri,3201174658.13836
Camelus_dromedarius,2562360000
Camelus_ferus,2531895500.96388
Galemys_pyrenaicus,2218727259.82682
Scalopus_aquaticus,2509839810.38421
Talpa_occidentalis,2.445e+09
Solenodon_paradoxus,2559471462.65607
Choloepus_hoffmanni,3982980150.42151
Elephas_maximus,3941340000
Heterohyrax_brucei,4384975919.1713
Microgale_talazaci,3922626086.74118
Antechinus_stuartii,4008490433.73776
Sarcophilus_harrisii,2924220000
Gymnobelideus_leadbeateri,4204794233.74865
Ornithorhynchus_anatinus,2256168430.94486
Acrocephalus_arundinaceus,1439154228.97791
Acrocephalus_scirpaceus_scirpaceus,1307032295.76086
Hippolais_icterina,1261620000
Alaudala_cheleensis,1299941096.47465
Eremophila_alpestris_peregrina,1265822666.28196
Cisticola_juncidis,1134480000
Cyanoderma_ruficeps,1266320671.05348
Pomatorhinus_ruficollis,1294885063.22114
Donacobius_atricapilla,1281741779.98726
Brachypodius_atriceps,1103265809.59246
Pycnonotus_jocosus,1245920681.15973
Sinosuthora_webbiana,1277030381.29059
Sterrhoptilus_dennistouni,1277134585.60255
Locustella_ochotensis,1264032187.21416
Cettia_cetti,1278794098.81846
Phylloscopus_trochilus_acredula,1296665444.53091
Erythrocercus_mccallii,1252600266.39384
Hylia_prasina,1251288688.29645
Nicator_chloris,1265461735.88261
Agelaius_phoeniceus,1271400000
Quiscalus_mexicanus,1266262137.21991
Setophaga_kirtlandii,1271685648.74176
Diglossa_brunneiventris,1312345594.90761
Passerina_amoena,1359420000
Pheucticus_melanocephalus,1274894177.16133
Melospiza_melodia,1398540000
Zonotrichia_albicollis,1300740000
Fringilla_coelebs_coelebs,1209942219.24882
Hemignathus_wilsoni,1255487330.75633
Loxia_curvirostra,1250373597.58454
Loxia_leucoptera,1249812354.43847
Montifringilla_adamsi,1273528055.67845
Pyrgilauda_ruficollis,1271812441.3862
Onychostruthus_taczanowskii,1256985164.86284
Passer_domesticus,1535460000
Passer_montanus,1264528564.09589
Urocynchramus_pylzowi,1253572731.44607
Peucedramus_taeniatus,1261578687.39395
Ploceus_nigricollis,1259068377.24579
Dicaeum_eximium,1234369455.98801
Certhia_americana,1173600000
Certhia_brachydactyla,1251003169.74045
Polioptila_caerulea,1349640000
Thryothorus_ludovicianus,1254217809.10096
Sitta_europaea,1241311069.75204
Cyanistes_caeruleus,1442464030.29748
Chloebia_gouldiae,1301829493.41605
Taeniopygia_guttata,1222500000
Vidua_chalybeata,1134480000
Irena_cyanogastra,1260391003.20788
Leptocoma_aspasia,1259427465.52748
Promerops_cafer,1269099912.22633
Anthoscopus_minutus,1190556372.01698
Bombycilla_garrulus,1255027726.02901
Phainopepla_nitens,1789740000
Catharus_fuscescens,1310520000
Sialia_sialis,1251840000
Cercotrichas_coryphoeus,1252284504.18717
Copsychus_sechellarum,1279207628.81819
Erithacus_rubecula,1321138176.25108
Saxicola_maurus_maurus,1240807981.60719
Lamprotornis_superbus,1298004753.64014
Leucopsar_rothschildi,1215772064.16615
Sturnus_vulgaris,1290960000
Toxostoma_redivivum,1255459642.10593
Drymodes_brunneopygia,1287525099.93535
Eopsaltria_australis,1492528326.05278
Melanocharis_versteri,1253120151.45656
Callaeas_wilsoni,1273687410.96005
Notiomystis_cincta,1246687727.09571
Cnemophilus_loriae,1268796226.66231
Aleadryas_rufinucha,1276802924.54063
Oreocharis_arfaki,1264038798.02014
Myiagra_hebetior,1276549653.93676
Rhipidura_dahli,1239676751.91293
Oriolus_oriolus,1263197463.42426
Daphoenositta_chrysoptera,1256921168.8236
Edolisoma_coerulescens,1267532478.26665
Eulacestoma_nigropectus,1265098986.36179
Pachycephala_philippinensis,1266654544.59312
Mohoua_ochrocephala,1262798882.17311
Aphelocoma_coerulescens,1289811192.16854
Coloeus_monedula,1259563440.92274
Corvus_cornix_cornix,1253533308.67557
Corvus_hawaiiensis,1294792471.99659
Corvus_macrorhynchos,1238469767.85278
Dicrurus_megarhynchus,1278513195.23924
Struthidea_cinerea,1267134475.5518
Chaetorhynchus_papuensis,1270769325.91698
Lanius_collurio,1183380000
Lanius_ludovicianus,1265028298.42466
Cicinnurus_regius,1288219322.91739
Diphyllodes_magnificus,1296013291.30448
Paradisaea_raggiana,1261553433.92144
Paradisaea_rubra,1302406049.61911
Parotia_lawesii,1285050961.61941
Ifrita_kowaldi,1266384852.27275
Falcunculus_frontatus,1267819176.89147
Gymnorhina_tibicen,1279410972.22366
Rhagologus_leucostigma,1270855380.16549
Machaerirhynchus_nigripectus,1270059729.36159
Platysteira_castanea,1287430428.15871
Vireo_altiloquus,1294800051.06416
Ptilorrhoa_leucosticta,1349969151.40909
Orthonyx_spaldingii,1258108770.70743
Dasyornis_broadbenti,1246170061.77267
Grantiella_picta,1233732389.48743
Lichenostomus_cassidix,1339975763.51441
Origma_solitaria,1256594257.08476
Pardalotus_punctatus,1255424614.03271
Malurus_cyaneus_samueli,1311641302.00507
Malurus_elegans,1232618970.96505
Climacteris_rufus,1287532095.62531
Ptilonorhynchus_violaceus,1286171436.3481
Atrichornis_clamosus,1273649372.80362
Menura_novaehollandiae,1289357578.55979
Campylorhamphus_procurvoides,1273645774.5015
Xiphorhynchus_elegans,1288363204.16851
Sclerurus_mexicanus,1242060000
Scytalopus_superciliaris,1290925630.99656
Grallaria_varia,1283975375.49788
Formicarius_rufipectus,1269744125.70776
Sakesphorus_luctuosus,1313165100.04602
Corapipo_altera,1332040266.75186
Neopelma_chrysocephalum,1388986397.01115
Pipra_filicauda,1315335462.02341
Lepidothrix_coronata,1163820000
Manacus_vitellinus,1303697513.29236
Piprites_chloris,1193160000
Onychorhynchus_coronatus,1114920000
Pachyramphus_minor,1282601072.20459
Mionectes_macconnelli,1183380000
Tyrannus_savana,1283329380.41514
Tachuris_rubrigastra,1288390688.27365
Oxyruncus_cristatus,1291762409.92168
Sapayoa_aenigma,1235413227.45446
Smithornis_capensis,1290373937.3304
Serilophus_lunatus,1265017232.40506
Urocolius_indicus,1496340000
Bucco_capensis,1201777859.33635
Galbula_dea,1224242865.55718
Colaptes_auratus,1673886458.98578
Melanerpes_aurifrons,1590905536.89845
Indicator_maculatus,1370531753.57435
Tricholaema_leucomelas,1545240000
Alopecoenas_beccarii,1356080620.05019
Caloenas_nicobarica,1506120000
Columba_janthina_nitens,1317380858.9501
Streptopelia_turtur,1202940000
Trogon_melanurus,1346703402.36073
Calypte_anna,1114920000
Hemiprocne_comata,1387049884.73086
Centropus_unirufus,1275265305.77585
Crotophaga_sulcirostris,1300740000
Oceanodroma_tethys,1444915122.77732
Amazona_guildingii,1377819835.5406
Myiopsitta_monachus,1420197250.21964
Ara_ararauna,1418100000
Ara_glaucogularis,1385242590.59028
Aratinga_weddellii,1354198917.42734
Eupsittula_pertinax,1423914129.28578
Guaruba_guarouba,1399579110.99043
Pyrrhura_cruentata,1368228369.39954
Pyrrhura_frontalis,1352707055.07416
Pyrrhura_molinae,1330080000
Pyrrhura_perlata,1351065815.37504
Psittacus_erithacus,1261620000
Psittacus_timneh,1341937486.90576
Rhinopomastus_cyanomelas,1105140000
Caprimulgus_europaeus,1431341829.73152
Podargus_strigoides,1383672918.736
Corythaixoides_concolor,1443369290.73363
Bubo_blakistoni,1450793653.09755
Bubo_scandiacus,1521034592.26706
Bubo_bubo,1985340000
Ciccaba_nigrolineata,1443803169.96092
Otus_sunia,1496267069.67587
Strix_occidentalis_caurina,1524149662.86797
Glaucidium_brasilianum,1422083100.63306
Aramus_guarauna,1422529556.36804
Grus_nigricollis,1564800000
Heliornis_fulica,1333661844.68914
Calonectris_borealis,1417153505.39818
Pelecanoides_urinatrix,1464854171.74276
Phalacrocorax_auritus,1398540000
Phalacrocorax_harrisi,1461846449.88331
Phalacrocorax_pelagicus,1471127763.68327
Aegotheles_bennettii,1324019771.14593
Ardeotis_kori,1388760000
Lophotis_ruficrista,1350685240.15842
Chionis_minor,1426757125.64281
Ibidorhyncha_struthersii,1456733678.92147
Larus_smithsonianus,1427422915.62337
Rissa_tridactyla,1449586284.15343
Rynchops_niger,1431697979.33929
Stercorarius_parasiticus,1409632245.46631
Rhinoptilus_africanus,1403599816.01853
Nycticryphes_semicollaris,1368758463.57036
Rostratula_benghalensis,1340938082.39554
Thinocorus_orbignyianus,1328003280.40518
Scolopax_mira,1326650275.23581
Mesembrinibis_cayennensis,1453599338.70466
Aptenodytes_patagonicus,1521511198.45752
Eudyptes_chrysocome,1495817761.2002
Eudyptes_filholi,1487241091.29761
Eudyptes_pachyrhynchus,1573814941.65441
Eudyptes_robustus,1508663379.03647
Eudyptes_sclateri,1472022257.05058
Eudyptes_chrysolophus,1658767053.10043
Megadyptes_antipodes_antipodes,1597341093.58553
Spheniscus_demersus,1594140000
Spheniscus_magellanicus,1531118667.54195
Eudyptula_albosignata,1664596265.01674
Eudyptula_minor,1776072692.30116
Eudyptula_novaehollandiae,1644208949.66717
Pygoscelis_antarcticus,1531382420.78782
Pygoscelis_papua,1587651065.67692
Butorides_virescens,1451712293.69851
Cochlearius_cochlearius,1426443320.53488
Psophia_crepitans,1421008464.61821
Aquila_chrysaetos_chrysaetos,1499015590.32924
Haliaeetus_leucocephalus,1398540000
Haliaeetus_pelagicus,1429134783.9536
Nisaetus_nipalensis,1458257755.33763
Spizaetus_tyrannus,1439656676.85978
Buteo_japonicus,1530496551.00026
Chunga_burmeisteri,1420330611.30862
Baryphthengus_martii,1.467e+09
Halcyon_senegalensis,1382862773.05615
Eurystomus_gularis,1373661247.64191
Falco_tinnunculus,1506120000
Herpetotheres_cachinnans,1428324664.90094
Rhynochetos_jubatus,1357050487.74072
Anseranas_semipalmata,1375228736.06631
Anser_brachyrhynchus,1357755379.75512
Branta_canadensis,1401804207.58498
Asarcornis_scutulata,1358954938.45922
Cairina_moschata,1310520000
Aythya_fuligula,1369873574.12986
Callipepla_squamata,1270962225.41092
Colinus_virginianus,1153874004.50815
Odontophorus_gujanensis,1189189471.08351
Coturnix_japonica,1378980000
Lagopus_leucura,1235546459.03845
Lagopus_muta_japonica,1219254363.70803
Syrmaticus_mikado,1296553652.6791
Pavo_muticus,1310520000
Penelope_pileata,1250010097.661
Apteryx_haastii,1484172529.93169
Apteryx_owenii,1496076520.63694
Apteryx_rowi,1493203700.61271
Casuarius_casuarius,1469116300.69421
Dromaius_novaehollandiae,1594140000
Rhea_americana,1410821101.2489
Rhea_pennata,1419843476.48374
Crypturellus_cinnamomeus,1363874051.0521
Crypturellus_undulatus,1242086877.24504
Crypturellus_soui,1268636077.40621
Eudromia_elegans,1212720000
Nothoprocta_perdicaria,1174889467.45878
Nautilus_pompilius,888181156.39558
Octopus_sinensis,3296892263.79216
Sepia_pharaonis,5797887720.96035
Archivesica_marissinica,1875313347.99604
Cyclina_sinensis,1098899820.06192
Mercenaria_mercenaria,2170320784.03999
Lutraria_rhynchaena,664130000.288397
Sinonovacula_constricta,1483454951.26985
Megalonaias_nervosa,2868516901.63236
Potamilus_streckersoni,2156284694.63461
Argopecten_irradians_irradians,1017172983.11961
Pecten_maximus,1388760000
Mizuhopecten_yessoensis,1652820000
Crassostrea_gigas,635700000
Crassostrea_virginica,834590008.962145
Mytilus_coruscus,1858200000
Mytilus_edulis,1564800000
Mytilus_galloprovincialis,1877760000
Perna_viridis,891636892.891159
Chrysomallon_squamiferum,495540756.512555
Haliotis_rubra,1673980984.31285
Haliotis_rufescens,1819750361.25833
Batillaria_attramentaria,874322474.298756
Marisa_cornuarietis,653701816.948897
Pomacea_canaliculata,538566415.061872
Achatina_immaculata,2006686211.05346
Candidula_unifasciata,1647835711.41712
Cepaea_nemoralis,4230989980.91056
Actias_luna,547680000
Antheraea_mylitta,851131279.149924
Bombyx_mori,508560000
Hyles_vespertilio,794233926.278385
Manduca_sexta,420540000
Dendrolimus_punctatus,749056011.033027
Arctia_plantaginis,705389929.746398
Spodoptera_exigua,546605046.207319
Spodoptera_frugiperda,594377216.249411
Cnaphalocrocis_medinalis,645427019.540512
Galleria_mellonella,590699597.76995
Plodia_interpunctella,468116617.026817
Bicyclus_anynana,479220000
Lasiommata_megera,597023211.314353
Erebia_aethiops,578881778.714934
Erebia_ligea,619023059.827665
Maniola_hyperantus,499808785.808051
Melanargia_galathea,739742582.416891
Elymnias_hypermnestra,692005349.673499
Boloria_selene,489860455.966301
Fabriciana_adippe,592627924.608854
Heliconius_sara,428103112.554363
Limenitis_camilla,532458006.127384
Hypolimnas_misippus,500603465.929709
Mellicta_athalia,743602053.735915
Nymphalis_io,470803425.527961
Nymphalis_urticae,481268577.094839
Nymphalis_polychloros,487675969.473023
Vanessa_atalanta,454178098.131195
Vanessa_tameamea,438067283.155671
Vanessa_cardui,519992755.331496
Danaus_chrysippus,396038124.331817
Danaus_plexippus,283620000
Delias_pasithoe,365516920.279704
Pieris_rapae,303413954.684096
Epargyreus_clarus_clarus,521903237.109358
Hyposmocoma_kahamanoa,891111831.25993
Plutella_xylostella,405677836.527085
Eumeta_japonica,885880330.852016
Hydropsyche_tenuis,283797148.015994
Plectrocnemia_conspersa,485960134.901265
Stenopsyche_tienmushanensis,552285291.078532
Aedes_aegypti,1222500000
Aedes_albopictus,2725784529.19736
Anopheles_albimanus,214735089.114071
Anopheles_atroparvus,234720000
Anopheles_coluzzii,310104120.59669
Anopheles_gambiae,361341966.339547
Anopheles_epiroticus,276321345.544962
Anopheles_funestus,543856075.312313
Anopheles_stephensi,234720000
Culicoides_sonorensis,259306329.169391
Bactrocera_oleae,592755063.406811
Drosophila_albomicans,206538388.054282
Drosophila_innubila,207088367.897443
Drosophila_hydei,205380000
Drosophila_novamexicana,244500000
Drosophila_virilis,332520000
Drosophila_lacertosa,192378139.675979
Drosophila_micromelanica,195655196.809345
Drosophila_nigromelanica,202560464.45406
Drosophila_ananassae,185820000
Drosophila_bipectinata,195600000
Drosophila_asahinai,234642653.843692
Drosophila_lacteicornis,244500000
Drosophila_rufa,254280000
Drosophila_tani,195600000
Drosophila_triauraria,244500000
Drosophila_pectinifera,293400000
Drosophila_birchii,195600000
Drosophila_mayri,254280000
Drosophila_truncata,209039719.996876
Drosophila_bunnanda,215160000
Drosophila_serrata,205380000
Drosophila_jambulina,205380000
Drosophila_seguyi,215160000
Drosophila_vulcana,224940000
Drosophila_bocki,188833513.135768
Drosophila_kikkawai,205380000
Drosophila_kanapiae,166260000
Drosophila_biarmipes,195600000
Drosophila_suzukii,342300000
Drosophila_takahashii,195600000
Drosophila_erecta,156480000
Drosophila_orena,273840000
Drosophila_mauritiana,146700000
Drosophila_sechellia,166260000
Drosophila_simulans,146700000
Drosophila_melanogaster,176040000
Drosophila_eugracilis,224940000
Drosophila_ficusphila,185820000
Drosophila_elegans,195600000
Drosophila_azteca,195600000
Drosophila_persimilis,176040000
Drosophila_pseudoobscura,156480000
Drosophila_bifasciata,195600000
Drosophila_obscura,225949782.868092
Drosophila_guanche,176041236.830307
Scaptodrosophila_lebanonensis,215160000
Lucilia_cuprina,616140000
Sarcophaga_peregrina,684502262.801283
Hermetia_illucens,1154040000
Proctacanthus_coquilletti,258676004.1901
Contarinia_nasturtii,230810986.156128
Sitodiplosis_mosellana,258526642.578403
Ctenocephalides_felis,459660000
Aethina_tumida,289462513.127274
Anoplophora_glabripennis,861473371.931104
Callosobruchus_maculatus,1212720000
Ophraella_communa,586800000
Listronotus_bonariensis,1352243935.55728
Sitophilus_oryzae,938447051.475176
Cryptolaemus_montrouzieri,782400000
Harmonia_axyridis,459660000
Propylea_japonica,1036093135.25875
Hycleus_cichorii,125851782.371994
Hycleus_phaleratus,115811534.247499
Marronus_borbonicus,540147344.167421
Oryctes_borbonicus,524147103.454762
Trypoxylus_dichotomus,900751680.222147
Protaetia_brevitarsis,1390326732.47766
Nicrophorus_vespilloides,242173988.537371
Photinus_pyralis,576512137.610083
Andricus_quercuslanigera,1623768346.04117
Leptopilina_boulardi,361860000
Nasonia_vitripennis,332520000
Trichogramma_brassicae,244500000
Trichogramma_pretiosum,185820000
Aphidius_gifuensis,195783499.941861
Chelonus_insularis,170107623.318744
Campoletis_sonorensis,315724971.091853
Apis_cerana_cerana,266839526.556297
Apis_mellifera,234720000
Apis_mellifera_mellifera,280597557.861192
Bombus_bifarius,328725970.706232
Bombus_vancouverensis_nearcticus,347303387.291565
Bombus_impatiens,508560000
Bombus_picipes,313237798.764636
Bombus_ignitus,299412490.224049
Bombus_terrestris,625920000
Bombus_polaris,303315703.970575
Bombus_breviceps,306140849.214927
Bombus_pyrosoma,314226336.959204
Bombus_cullumanus,304763666.553742
Bombus_sibiricus,323443381.186027
Bombus_consobrinus,307284154.3415
Bombus_difficillimus,300616683.270169
Bombus_haemorrhoidalis,296959807.374548
Bombus_opulentus,299156508.487741
Bombus_skorikovi,298774673.320732
Bombus_turneri,300073768.10561
Bombus_soroeensis,300632971.85071
Bombus_confusus,295219945.391518
Bombus_superbus,284373537.193929
Bombus_waltoni,285595915.402973
Frieseomelitta_varia,459660000
Megachile_rotundata,811740000
Osmia_bicornis_bicornis,260713479.526682
Osmia_lignaria,220143845.539667
Cyphomyrmex_costatus,369310588.541301
Trachymyrmex_zeteki,330164481.845987
Vespa_mandarinia,305639951.761919
Vespula_germanica,224940000
Vespula_pensylvanica,222925715.542731
Orussus_abietinus,231432135.646559
Neodiprion_lecontei,296037909.783679
Aphis_glycines,372746708.057135
Melanaphis_sacchari,369256499.028419
Myzus_persicae,312960000
Sitobion_miscanthi,487361134.376827
Pentalonia_nigronervosa,459971778.478261
Eriosoma_lanigerum,411129518.409468
Cinara_cedri,485170595.038305
Phenacoccus_solenopsis,359895654.642386
Bemisia_tabaci,665040000
Trialeurodes_vaporariorum,958942991.250847
Apolygus_lucorum,880200000
Cimex_lectularius,624105065.487914
Orius_insidiosus,404015597.654799
Triatoma_infestans,1603920000
Euschistus_heros,1609704994.0205
Laodelphax_striatellus,508560000
Thrips_palmi,293681512.076679
Blattella_germanica,1.956e+09
Cryptotermes_secundus,1239071212.0096
Periplaneta_americana,3334980000
Ephemera_danica,579944824.638592
Ladona_fulva,1406923094.32906
Rhinocypha_anisoptera,2271315792.96287
