# Supplementary material for: Effective population size does not explain long-term variation in genome size and transposable element content in animals
Source: eLife. 2025 Jul 18;13:RP100574. doi: 10.7554/eLife.100574 (PMC12274066; doi:10.7554/eLife.100574)
Supplement: Figure 1—source data 3. [file elife-100574-fig1-data3.txt]

DATASET_SIMPLEBAR
SEPARATOR COMMA
DATASET_LABEL,TE content
DATA
Acipenser_ruthenus,NA
Alosa_alosa,271271996
Coilia_nasus,287107128
Denticeps_clupeoides,125074688
Ameiurus_melas,NA
Ictalurus_punctatus,NA
Pangasianodon_hypophthalmus,NA
Silurus_meridionalis,249910208
Bagarius_yarrelli,135388572
Beaufortia_kweichowensis,99229884
Triplophysa_dalaica,224396044
Triplophysa_siluroides,318956196
Myxocyprinus_asiaticus,NA
Carassius_auratus,NA
Oxygymnocypris_stewartii,NA
Danio_aesculapii,682634992
Danio_kyathit,938985184
Danionella_dracula,119709960
Chanos_chanos,83969476
Amphilophus_citrinellus,208314184
Astatotilapia_calliptera,272080688
Simochromis_diagramma,249318764
Oreochromis_aureus,NA
Oreochromis_niloticus,NA
Aphyosemion_australe,514444504
Callopanchax_toddi,403758888
Pachypanchax_playfairii,212415680
Kryptolebias_marmoratus,189430108
Cyprinodon_tularosa,515121628
Gambusia_affinis,179834016
Xiphophorus_couchianus,87450444
Xiphophorus_maculatus,NA
Xiphophorus_hellerii,200713708
Poeciliopsis_occidentalis,64144808
Micropoecilia_picta,NA
Poecilia_formosa,NA
Hirundichthys_speculiger,433048288
Oryzias_celebensis,260224268
Oryzias_woworae,NA
Oryzias_javanicus,171132800
Neostethus_bicornis,231995712
Parambassis_ranga,108985072
Amphiprion_percula,NA
Gouania_willdenowi,399428936
Salarias_fasciatus,130797900
Anabas_testudineus,69362660
Betta_splendens,NA
Channa_argus,177368540
Channa_maculata,151639464
Mastacembelus_armatus,126878660
Brachirus_orientalis,164942780
Trinectes_maculatus,95956500
Colistium_nudipinnis,83779956
Pseudorhombus_dupliciocellatus,78167420
Polydactylus_sextarius,71247640
Echeneis_naucrates,64485600
Seriola_lalandi_dorsalis,88984520
Trachurus_trachurus,179518392
Istiophorus_platypterus,67014020
Xiphias_gladius,100622432
Lates_calcarifer,42349408
Toxotes_chatareus,108345088
Psettodes_erumei,173031808
Cephalopholis_sonnerati,377296792
Epinephelus_coioides,NA
Epinephelus_lanceolatus,470393532
Plectropomus_leopardus,98308752
Cottoperca_gobio,183905552
Dissostichus_mawsoni,NA
Trematomus_bernacchii,331362220
Trematomus_loennbergii,615890276
Gymnodraco_acuticeps,476979616
Pseudochaenichthys_georgianus,478611856
Harpagifer_antarcticus,411875016
Ophiodon_elongatus,121008960
Pseudoliparis_sp._Yap_Trench,378825000
Pungitius_pungitius,138976280
Sebastes_aleutianus,350215956
Sebastes_dallii,328815164
Sebastes_diaconus,304133040
Sebastes_mystinus,291863836
Sebastes_flavidus,306237288
Sebastes_miniatus,278373588
Sebastes_moseri,292877532
Sebastes_scythropus,278435604
Sebastes_joyneri,275737868
Sebastes_hubbsi,300807700
Sebastes_pachycephalus,303205284
Sebastes_schlegelii,332405672
Perca_flavescens,231211256
Perca_fluviatilis,544336440
Sander_lucioperca,413315504
Coreoperca_whiteheadi,228164756
Siniperca_chuatsi,179056040
Siniperca_knerii,189825888
Siniperca_scherzeri,201148572
Micropterus_salmoides,885610260
Maccullochella_peelii,250826428
Macquaria_ambigua,144079456
Macquaria_australasica,NA
Collichthys_lucidus,NA
Larimichthys_crocea,NA
Nibea_albiflora,95492876
Lutjanus_erythropterus,NA
Datnioides_undecimradiatus,42984828
Sparus_aurata,136406772
Lophius_piscatorius,192321784
Pao_palembangensis,62569892
Takifugu_bimaculatus,75402532
Takifugu_flavidus,68281176
Takifugu_rubripes,47192952
Thamnaconus_septentrionalis,NA
Cheilinus_undulatus,476979000
Thalassoma_bifasciatum,NA
Symphodus_melops,165004092
Callionymus_lyra,135914696
Synchiropus_splendidus,53981252
Hippocampus_abdominalis,NA
Syngnathus_acus,74070468
Euthynnus_affinis,108935872
Thunnus_albacares,117082196
Thunnus_orientalis,197512224
Bostrychus_sinensis,386177996
Mugilogobius_chulae,467115612
Rhinogobius_similis,357595336
Periophthalmus_modestus,201185288
Siphamia_tubifer,522719500
Sphaeramia_orbicularis,552924368
Thalassophryne_amazonica,1579907384
Myripristis_murdjan,125782596
Gadus_morhua,189566464
Mallotus_villosus,NA
Plecoglossus_altivelis,89457452
Protosalanx_chinensis,71988880
Oncorhynchus_gorbuscha,NA
Oncorhynchus_keta,529151052
Oncorhynchus_nerka,1523333520
Oncorhynchus_mykiss,NA
Oncorhynchus_kisutch,877177252
Oncorhynchus_tshawytscha,NA
Salmo_trutta,1175051728
Salvelinus_namaycush,NA
Salvelinus_sp._IW2-2015,1509145124
Arapaima_gigas,128319768
Heterotis_niloticus,90796372
Scleropages_formosus,195558300
Gymnarchus_niloticus,148757400
Lepisosteus_oculatus,286847676
Acomys_russatus,603505228
Grammomys_surdaster,656995084
Mus_minutoides,1085542336
Rattus_norvegicus,642935628
Arvicola_amphibius,525901804
Microtus_agrestis,NA
Microtus_oregoni,NA
Microtus_fortis,NA
Myodes_glareolus,NA
Ondatra_zibethicus,NA
Sigmodon_hispidus,1424889908
Onychomys_torridus,NA
Peromyscus_eremicus,1092597148
Peromyscus_leucopus,786009752
Mesocricetus_auratus,NA
Cricetomys_gambianus,759377236
Castor_canadensis,833319356
Dipodomys_spectabilis,NA
Cavia_tschudii,1690950456
Hydrochoerus_hydrochaeris,1261952924
Chinchilla_lanigera,623172224
Dinomys_branickii,1098827444
Erethizon_dorsatum,659167380
Hystrix_cristata,867554636
Ctenodactylus_gundi,718283508
Cynomys_gunnisoni,1158506756
Urocitellus_parryii,1031216156
Marmota_flaviventris,660818388
Marmota_himalayana,636411492
Marmota_monax,904833360
Xerus_inauris,889323020
Sciurus_vulgaris,NA
Sylvilagus_bachmani,1002329288
Alouatta_palliata,1022822912
Ateles_geoffroyi,756520264
Ateles_hybridus,NA
Aotus_nancymaae,849121708
Callithrix_jacchus,558970312
Saguinus_imperator,1355813960
Sapajus_apella,734031452
Pithecia_pithecia,NA
Cercopithecus_mona,676011976
Macaca_fascicularis,548263840
Macaca_mulatta,679313752
Macaca_nemestrina,NA
Papio_anubis,597562104
Theropithecus_gelada,544900284
Pygathrix_nemaeus,1139438360
Rhinopithecus_roxellana,1100938528
Gorilla_gorilla_gorilla,914265724
Pan_paniscus,1220291068
Pan_troglodytes,549240360
Pongo_abelii,735102580
Hylobates_moloch,428071388
Nomascus_leucogenys,NA
Daubentonia_madagascariensis,NA
Mirza_coquereli,612436628
Mirza_zaza,473060352
Aeorestes_cinereus,681281388
Pipistrellus_kuhlii,394518864
Pipistrellus_pipistrellus,450473312
Myotis_myotis,422467288
Miniopterus_schreibersii,350693180
Molossus_molossus,536006264
Anoura_caudifer,NA
Artibeus_jamaicensis,561825044
Sturnira_hondurensis,529399124
Tonatia_saurophila,568543108
Desmodus_rotundus,313340880
Micronycteris_hirsuta,460287864
Mormoops_blainvillei,546344892
Noctilio_leporinus,555413416
Macroglossus_sobrinus,362915256
Pteropus_giganteus,328496344
Pteropus_pselaphon,447705956
Rousettus_aegyptiacus,184355140
Megaderma_lyra,1152651176
Ceratotherium_simum_simum,674084924
Diceros_bicornis,1198193616
Rhinoceros_unicornis,898546232
Tapirus_indicus,617424848
Tapirus_terrestris,1109471172
Equus_caballus,696242444
Ailuropoda_melanoleuca,471495508
Ursus_arctos_horribilis,412451316
Ursus_thibetanus_thibetanus,463010328
Arctocephalus_gazella,NA
Eumetopias_jubatus,501180484
Callorhinus_ursinus,640683800
Odobenus_rosmarus_divergens,565181412
Halichoerus_grypus,748331140
Phoca_vitulina,NA
Mirounga_angustirostris,661613540
Mirounga_leonina,452768668
Ailurus_fulgens_styani,465197260
Enhydra_lutris_kenyoni,477728156
Lutra_lutra,563608416
Lontra_canadensis,457227984
Pteronura_brasiliensis,793946588
Mustela_nivalis,NA
Martes_zibellina,500967032
Mellivora_capensis,1160278736
Spilogale_gracilis,684302820
Canis_lupus_dingo,392317432
Canis_lupus_familiaris,NA
Lycaon_pictus,307507576
Otocyon_megalotis_megalotis,491286960
Vulpes_vulpes,413219772
Nyctereutes_procyonoides,NA
Crocuta_crocuta,484942724
Hyaena_hyaena,479193928
Proteles_cristata_cristata,571673328
Cryptoprocta_ferox,663861836
Helogale_parvula,638712012
Mungos_mungo,671987700
Felis_catus,NA
Felis_chaus,466658956
Puma_yagouaroundi,375139760
Prionailurus_bengalensis,549068792
Lynx_pardinus,397124788
Panthera_leo,409260440
Panthera_tigris,359097772
Panthera_onca,664990908
Paradoxurus_hermaphroditus,624843440
Manis_pentadactyla,686768232
Aepyceros_melampus,1797980884
Neotragus_moschatus,1490428152
Ammotragus_lervia,NA
Beatragus_hunteri,968229148
Cephalophus_harveyi,1143215132
Connochaetes_taurinus,752913900
Oryx_dammah,561373472
Capra_hircus,NA
Capra_sibirica,734498276
Hemitragus_hylocrius,922285896
Ovis_aries,NA
Ovis_canadensis,1084781756
Ovis_nivicola_lydekkeri,625189104
Kobus_leche_leche,1111672516
Eudorcas_thomsonii,1552189096
Litocranius_walleri,1190979820
Bos_gaurus,709261048
Bos_taurus,1088553088
Bubalus_bubalis,955102940
Axis_porcinus,1018732304
Cervus_canadensis,1078349844
Cervus_hanglu_yarkandensis,852038140
Cervus_elaphus,1007269624
Muntiacus_muntjak,659567944
Muntiacus_reevesi,671750624
Capreolus_pygargus,714463516
Hydropotes_inermis,1066593924
Odocoileus_hemionus_hemionus,1041711816
Odocoileus_virginianus_texanus,1015828244
Giraffa_camelopardalis_rothschildi,635486768
Antilocapra_americana,726081096
Tragulus_javanicus,NA
Balaenoptera_musculus,NA
Delphinapterus_leucas,982032752
Monodon_monoceros,764813824
Phocoena_phocoena,978469964
Phocoena_sinus,578061360
Globicephala_melas,515519740
Tursiops_aduncus,1002750028
Lagenorhynchus_obliquidens,668190024
Orcinus_orca,969526672
Hippopotamus_amphibius,NA
Catagonus_wagneri,863490980
Camelus_dromedarius,711967108
Camelus_ferus,NA
Galemys_pyrenaicus,434974244
Scalopus_aquaticus,578958084
Talpa_occidentalis,291965384
Solenodon_paradoxus,592717012
Choloepus_hoffmanni,1372331688
Elephas_maximus,1696393032
Heterohyrax_brucei,2017661040
Microgale_talazaci,1375726352
Antechinus_stuartii,833873272
Sarcophilus_harrisii,634218704
Gymnobelideus_leadbeateri,1448372596
Ornithorhynchus_anatinus,NA
Acrocephalus_arundinaceus,294801328
Acrocephalus_scirpaceus_scirpaceus,177532948
Hippolais_icterina,249858976
Alaudala_cheleensis,175274892
Eremophila_alpestris_peregrina,161271376
Cisticola_juncidis,139789564
Cyanoderma_ruficeps,188339416
Pomatorhinus_ruficollis,231877888
Donacobius_atricapilla,180915848
Brachypodius_atriceps,135668652
Pycnonotus_jocosus,216333912
Sinosuthora_webbiana,188913104
Sterrhoptilus_dennistouni,138997168
Locustella_ochotensis,474931672
Cettia_cetti,189840080
Phylloscopus_trochilus_acredula,156828224
Erythrocercus_mccallii,184951192
Hylia_prasina,218635444
Nicator_chloris,294458304
Agelaius_phoeniceus,NA
Quiscalus_mexicanus,201924508
Setophaga_kirtlandii,467405876
Diglossa_brunneiventris,198901040
Passerina_amoena,NA
Pheucticus_melanocephalus,NA
Melospiza_melodia,330461240
Zonotrichia_albicollis,218197980
Fringilla_coelebs_coelebs,249381188
Hemignathus_wilsoni,125181524
Loxia_curvirostra,279957340
Loxia_leucoptera,287623768
Montifringilla_adamsi,211212492
Pyrgilauda_ruficollis,163958776
Onychostruthus_taczanowskii,115691364
Passer_domesticus,337793160
Passer_montanus,159189096
Urocynchramus_pylzowi,231999108
Peucedramus_taeniatus,287729024
Ploceus_nigricollis,209826420
Dicaeum_eximium,206298396
Certhia_americana,127533008
Certhia_brachydactyla,161901148
Polioptila_caerulea,184868140
Thryothorus_ludovicianus,196169264
Sitta_europaea,183449876
Cyanistes_caeruleus,162356424
Chloebia_gouldiae,NA
Taeniopygia_guttata,NA
Vidua_chalybeata,92321096
Irena_cyanogastra,314932444
Leptocoma_aspasia,194176460
Promerops_cafer,99154796
Anthoscopus_minutus,368887420
Bombycilla_garrulus,349778972
Phainopepla_nitens,543934820
Catharus_fuscescens,300252720
Sialia_sialis,310386472
Cercotrichas_coryphoeus,284467244
Copsychus_sechellarum,401878264
Erithacus_rubecula,431630764
Saxicola_maurus_maurus,207333936
Lamprotornis_superbus,NA
Leucopsar_rothschildi,213862240
Sturnus_vulgaris,171943152
Toxostoma_redivivum,171609728
Drymodes_brunneopygia,250935364
Eopsaltria_australis,387669000
Melanocharis_versteri,182104128
Callaeas_wilsoni,213185336
Notiomystis_cincta,196778248
Cnemophilus_loriae,NA
Aleadryas_rufinucha,135607216
Oreocharis_arfaki,128338976
Myiagra_hebetior,143509040
Rhipidura_dahli,114672180
Oriolus_oriolus,192749924
Daphoenositta_chrysoptera,186963880
Edolisoma_coerulescens,130653876
Eulacestoma_nigropectus,166889176
Pachycephala_philippinensis,231995168
Mohoua_ochrocephala,136620752
Aphelocoma_coerulescens,547815580
Coloeus_monedula,NA
Corvus_cornix_cornix,108228096
Corvus_hawaiiensis,NA
Corvus_macrorhynchos,185963640
Dicrurus_megarhynchus,139521688
Struthidea_cinerea,249391892
Chaetorhynchus_papuensis,158981440
Lanius_collurio,125736428
Lanius_ludovicianus,173958376
Cicinnurus_regius,142649852
Diphyllodes_magnificus,130169952
Paradisaea_raggiana,152245352
Paradisaea_rubra,136839400
Parotia_lawesii,129955440
Ifrita_kowaldi,141681524
Falcunculus_frontatus,132001432
Gymnorhina_tibicen,171682820
Rhagologus_leucostigma,142124276
Machaerirhynchus_nigripectus,138259020
Platysteira_castanea,204490988
Vireo_altiloquus,200541188
Ptilorrhoa_leucosticta,209916120
Orthonyx_spaldingii,201588100
Dasyornis_broadbenti,164359196
Grantiella_picta,243158000
Lichenostomus_cassidix,NA
Origma_solitaria,227875976
Pardalotus_punctatus,192322872
Malurus_cyaneus_samueli,226653712
Malurus_elegans,206717136
Climacteris_rufus,208781288
Ptilonorhynchus_violaceus,204890308
Atrichornis_clamosus,286803216
Menura_novaehollandiae,259749044
Campylorhamphus_procurvoides,159343776
Xiphorhynchus_elegans,153817100
Sclerurus_mexicanus,171382644
Scytalopus_superciliaris,171866552
Grallaria_varia,286139768
Formicarius_rufipectus,280764288
Sakesphorus_luctuosus,316335968
Corapipo_altera,NA
Neopelma_chrysocephalum,NA
Pipra_filicauda,124874556
Lepidothrix_coronata,104706460
Manacus_vitellinus,67662692
Piprites_chloris,144274312
Onychorhynchus_coronatus,158864292
Pachyramphus_minor,205567604
Mionectes_macconnelli,186532016
Tyrannus_savana,168521500
Tachuris_rubrigastra,254740736
Oxyruncus_cristatus,177090528
Sapayoa_aenigma,231809960
Smithornis_capensis,280542672
Serilophus_lunatus,225609400
Urocolius_indicus,354735060
Bucco_capensis,269761328
Galbula_dea,187925528
Colaptes_auratus,335134336
Melanerpes_aurifrons,424246044
Indicator_maculatus,492996144
Tricholaema_leucomelas,534722896
Alopecoenas_beccarii,342268848
Caloenas_nicobarica,171503540
Columba_janthina_nitens,244293912
Streptopelia_turtur,263149108
Trogon_melanurus,249825228
Calypte_anna,104507740
Hemiprocne_comata,230548120
Centropus_unirufus,NA
Crotophaga_sulcirostris,177046796
Oceanodroma_tethys,220304964
Amazona_guildingii,183306740
Myiopsitta_monachus,224971064
Ara_ararauna,262049980
Ara_glaucogularis,214188300
Aratinga_weddellii,179279628
Eupsittula_pertinax,230238328
Guaruba_guarouba,237110040
Pyrrhura_cruentata,198305780
Pyrrhura_frontalis,239985144
Pyrrhura_molinae,180564504
Pyrrhura_perlata,176977308
Psittacus_erithacus,168555580
Psittacus_timneh,202777856
Rhinopomastus_cyanomelas,252407660
Caprimulgus_europaeus,154474180
Podargus_strigoides,205213304
Corythaixoides_concolor,267842612
Bubo_blakistoni,283813752
Bubo_scandiacus,221712776
Bubo_bubo,472525600
Ciccaba_nigrolineata,245021624
Otus_sunia,222116288
Strix_occidentalis_caurina,170768972
Glaucidium_brasilianum,231058960
Aramus_guarauna,224651008
Grus_nigricollis,202761868
Heliornis_fulica,272715656
Calonectris_borealis,143839884
Pelecanoides_urinatrix,271935536
Phalacrocorax_auritus,244984320
Phalacrocorax_harrisi,196934136
Phalacrocorax_pelagicus,166972400
Aegotheles_bennettii,174991668
Ardeotis_kori,NA
Lophotis_ruficrista,153689852
Chionis_minor,116655860
Ibidorhyncha_struthersii,307929368
Larus_smithsonianus,NA
Rissa_tridactyla,237232836
Rynchops_niger,168560284
Stercorarius_parasiticus,175846932
Rhinoptilus_africanus,198177668
Nycticryphes_semicollaris,245869400
Rostratula_benghalensis,153853772
Thinocorus_orbignyianus,184181828
Scolopax_mira,165513536
Mesembrinibis_cayennensis,299458880
Aptenodytes_patagonicus,115311352
Eudyptes_chrysocome,187169452
Eudyptes_filholi,192025928
Eudyptes_pachyrhynchus,189991736
Eudyptes_robustus,217572684
Eudyptes_sclateri,179313368
Eudyptes_chrysolophus,133724832
Megadyptes_antipodes_antipodes,162525048
Spheniscus_demersus,147708520
Spheniscus_magellanicus,210342664
Eudyptula_albosignata,171424092
Eudyptula_minor,199104624
Eudyptula_novaehollandiae,175200640
Pygoscelis_antarcticus,122880836
Pygoscelis_papua,184259788
Butorides_virescens,131913332
Cochlearius_cochlearius,197236948
Psophia_crepitans,174549548
Aquila_chrysaetos_chrysaetos,191560348
Haliaeetus_leucocephalus,NA
Haliaeetus_pelagicus,NA
Nisaetus_nipalensis,176970428
Spizaetus_tyrannus,187423404
Buteo_japonicus,145154920
Chunga_burmeisteri,155731308
Baryphthengus_martii,NA
Halcyon_senegalensis,247756356
Eurystomus_gularis,248941856
Falco_tinnunculus,175002404
Herpetotheres_cachinnans,189899860
Rhynochetos_jubatus,240836952
Anseranas_semipalmata,201696304
Anser_brachyrhynchus,143370892
Branta_canadensis,NA
Asarcornis_scutulata,NA
Cairina_moschata,156040944
Aythya_fuligula,126331568
Callipepla_squamata,NA
Colinus_virginianus,174197028
Odontophorus_gujanensis,206662496
Coturnix_japonica,341419728
Lagopus_leucura,107991544
Lagopus_muta_japonica,129156412
Syrmaticus_mikado,215538688
Pavo_muticus,213204608
Penelope_pileata,152090444
Apteryx_haastii,211009868
Apteryx_owenii,NA
Apteryx_rowi,233536692
Casuarius_casuarius,NA
Dromaius_novaehollandiae,292369612
Rhea_americana,165608656
Rhea_pennata,199814896
Crypturellus_cinnamomeus,189644624
Crypturellus_undulatus,344561232
Crypturellus_soui,299942456
Eudromia_elegans,86634640
Nothoprocta_perdicaria,122729640
Nautilus_pompilius,217812420
Octopus_sinensis,1941197008
Sepia_pharaonis,5439448052
Archivesica_marissinica,1222459992
Cyclina_sinensis,388288204
Mercenaria_mercenaria,1104056320
Lutraria_rhynchaena,183145160
Sinonovacula_constricta,NA
Megalonaias_nervosa,1478599756
Potamilus_streckersoni,649155620
Argopecten_irradians_irradians,503824708
Pecten_maximus,481034544
Mizuhopecten_yessoensis,695500572
Crassostrea_gigas,246496724
Crassostrea_virginica,NA
Mytilus_coruscus,NA
Mytilus_edulis,NA
Mytilus_galloprovincialis,762499756
Perna_viridis,351829872
Chrysomallon_squamiferum,NA
Haliotis_rubra,742569376
Haliotis_rufescens,712219296
Batillaria_attramentaria,243554956
Marisa_cornuarietis,135046044
Pomacea_canaliculata,NA
Achatina_immaculata,883250828
Candidula_unifasciata,756822084
Cepaea_nemoralis,2754447864
Actias_luna,258640232
Antheraea_mylitta,311839736
Bombyx_mori,146071988
Hyles_vespertilio,NA
Manduca_sexta,91541276
Dendrolimus_punctatus,NA
Arctia_plantaginis,236677208
Spodoptera_exigua,166782984
Spodoptera_frugiperda,147555300
Cnaphalocrocis_medinalis,NA
Galleria_mellonella,NA
Plodia_interpunctella,68491100
Bicyclus_anynana,144809808
Lasiommata_megera,143025260
Erebia_aethiops,184835132
Erebia_ligea,213602736
Maniola_hyperantus,157514000
Melanargia_galathea,300552592
Elymnias_hypermnestra,247559016
Boloria_selene,132857172
Fabriciana_adippe,186153572
Heliconius_sara,73978592
Limenitis_camilla,142261504
Hypolimnas_misippus,120256676
Mellicta_athalia,285866820
Nymphalis_io,109457888
Nymphalis_urticae,100722156
Nymphalis_polychloros,113683636
Vanessa_atalanta,62969412
Vanessa_tameamea,NA
Vanessa_cardui,110524152
Danaus_chrysippus,159764940
Danaus_plexippus,32139812
Delias_pasithoe,60756776
Pieris_rapae,53566520
Epargyreus_clarus_clarus,132237580
Hyposmocoma_kahamanoa,NA
Plutella_xylostella,NA
Eumeta_japonica,278268512
Hydropsyche_tenuis,42766640
Plectrocnemia_conspersa,116394384
Stenopsyche_tienmushanensis,NA
Aedes_aegypti,NA
Aedes_albopictus,1824740248
Anopheles_albimanus,NA
Anopheles_atroparvus,48153692
Anopheles_coluzzii,NA
Anopheles_gambiae,95431776
Anopheles_epiroticus,NA
Anopheles_funestus,135742692
Anopheles_stephensi,59308700
Culicoides_sonorensis,45153844
Bactrocera_oleae,175596820
Drosophila_albomicans,19932704
Drosophila_innubila,62028456
Drosophila_hydei,NA
Drosophila_novamexicana,NA
Drosophila_virilis,NA
Drosophila_lacertosa,23335064
Drosophila_micromelanica,42778356
Drosophila_nigromelanica,42812852
Drosophila_ananassae,NA
Drosophila_bipectinata,59580208
Drosophila_asahinai,59842528
Drosophila_lacteicornis,59519164
Drosophila_rufa,72514560
Drosophila_tani,36982420
Drosophila_triauraria,NA
Drosophila_pectinifera,51782632
Drosophila_birchii,36417256
Drosophila_mayri,81845936
Drosophila_truncata,42408884
Drosophila_bunnanda,28920596
Drosophila_serrata,NA
Drosophila_jambulina,34568824
Drosophila_seguyi,47496828
Drosophila_vulcana,35862804
Drosophila_bocki,26283516
Drosophila_kikkawai,31035480
Drosophila_kanapiae,17316148
Drosophila_biarmipes,NA
Drosophila_suzukii,NA
Drosophila_takahashii,62428068
Drosophila_erecta,NA
Drosophila_orena,NA
Drosophila_mauritiana,NA
Drosophila_sechellia,NA
Drosophila_simulans,NA
Drosophila_melanogaster,NA
Drosophila_eugracilis,30559868
Drosophila_ficusphila,18088576
Drosophila_elegans,43071900
Drosophila_azteca,NA
Drosophila_persimilis,NA
Drosophila_pseudoobscura,38490108
Drosophila_bifasciata,35002288
Drosophila_obscura,57070660
Drosophila_guanche,41427936
Scaptodrosophila_lebanonensis,NA
Lucilia_cuprina,154439084
Sarcophaga_peregrina,NA
Hermetia_illucens,NA
Proctacanthus_coquilletti,36759512
Contarinia_nasturtii,30821416
Sitodiplosis_mosellana,NA
Ctenocephalides_felis,NA
Aethina_tumida,53364020
Anoplophora_glabripennis,433581724
Callosobruchus_maculatus,NA
Ophraella_communa,NA
Listronotus_bonariensis,NA
Sitophilus_oryzae,617198496
Cryptolaemus_montrouzieri,NA
Harmonia_axyridis,159418292
Propylea_japonica,631110240
Hycleus_cichorii,75304780
Hycleus_phaleratus,73427776
Marronus_borbonicus,122620916
Oryctes_borbonicus,85273384
Trypoxylus_dichotomus,NA
Protaetia_brevitarsis,761601744
Nicrophorus_vespilloides,39357256
Photinus_pyralis,NA
Andricus_quercuslanigera,859964220
Leptopilina_boulardi,222812252
Nasonia_vitripennis,125649284
Trichogramma_brassicae,60343248
Trichogramma_pretiosum,23739788
Aphidius_gifuensis,50250464
Chelonus_insularis,13757940
Campoletis_sonorensis,45303632
Apis_cerana_cerana,NA
Apis_mellifera,11827824
Apis_mellifera_mellifera,NA
Bombus_bifarius,71719884
Bombus_vancouverensis_nearcticus,84691376
Bombus_impatiens,196510376
Bombus_picipes,118206392
Bombus_ignitus,73099696
Bombus_terrestris,NA
Bombus_polaris,99731824
Bombus_breviceps,100042020
Bombus_pyrosoma,91145132
Bombus_cullumanus,105209584
Bombus_sibiricus,117541000
Bombus_consobrinus,98802348
Bombus_difficillimus,118304328
Bombus_haemorrhoidalis,128271984
Bombus_opulentus,97854072
Bombus_skorikovi,81608776
Bombus_turneri,61286788
Bombus_soroeensis,98640440
Bombus_confusus,195357456
Bombus_superbus,64319408
Bombus_waltoni,49299980
Frieseomelitta_varia,124356624
Megachile_rotundata,420797596
Osmia_bicornis_bicornis,128324744
Osmia_lignaria,NA
Cyphomyrmex_costatus,80407684
Trachymyrmex_zeteki,56054012
Vespa_mandarinia,NA
Vespula_germanica,34708924
Vespula_pensylvanica,30854268
Orussus_abietinus,79467460
Neodiprion_lecontei,37376212
Aphis_glycines,NA
Melanaphis_sacchari,29521760
Myzus_persicae,54656864
Sitobion_miscanthi,129241692
Pentalonia_nigronervosa,141426032
Eriosoma_lanigerum,84354048
Cinara_cedri,138497228
Phenacoccus_solenopsis,91886340
Bemisia_tabaci,227941352
Trialeurodes_vaporariorum,428198764
Apolygus_lucorum,497903416
Cimex_lectularius,285919392
Orius_insidiosus,NA
Triatoma_infestans,783525760
Euschistus_heros,NA
Laodelphax_striatellus,99942752
Thrips_palmi,NA
Blattella_germanica,955593248
Cryptotermes_secundus,578260376
Periplaneta_americana,2054060780
Ephemera_danica,164398276
Ladona_fulva,559436064
Rhinocypha_anisoptera,772047556
